# Supplementary material for: Hexakis(1H-imidazole-κN 3)cobalt(II) triaqua­tris(1H-imidazole-κN 3)cobalt(II) bis­(naphthalene-1,4-dicarboxyl­ate)
Source: Acta Crystallogr Sect E Struct Rep Online. 2009 Jun 27;65(Pt 7):m822–3. doi: 10.1107/S1600536809023794 (PMC2969470; doi:10.1107/S1600536809023794)
Supplement: Supplementary file 1 [file e-65-0m822-sup1.cif]

##############################################################################
###                                                                        ###
###        Electronic paper (Acta Crystallographica Section E)             ###
###                                                                        ###
##############################################################################
#                                                                            #
# This CIF contains the data in a paper accepted for publication in Acta     #
# Crystallographica Section E. It conforms to the requirements of Notes      #
# for Authors for Section E, and has been peer reviewed under the auspices   #
# of the IUCr Commission on Journals.                                        #
#                                                                            #
# Full details of the Crystallographic Information File format               #
# are given in the paper "The Crystallographic Information File (CIF):       #
# a New Standard Archive File for Crystallography" by S. R. Hall, F. H.      #
# Allen and I. D. Brown [Acta Cryst. (1991), A47, 655-685].                  #
#                                                                            #
# The current version of the core CIF dictionary is obtainable from          #
# ftp://ftp.iucr.org/pub/cif_core.dic. The current version number is 2.4.    #
#                                                                            #
# Software is freely available for graphical display of the structure(s) in  #
# this CIF.  For information consult the CIF home page http://www.iucr.org/  #
# cif/home.html                                                              #
#                                                                            #
# This file may be used for bona fide research purposes within the           #
# scientific community so long as proper attribution is given to the journal # 
# article from which it was obtained.                                        #
#                                                                            #
##############################################################################
                                             
data_I
_audit_creation_method     SHELXL-97
_chemical_name_systematic
;
Hexakis(1<i>H</i>-imidazole-\k<i>N</i>^3^)cobalt(II)
triaquatris(1<i>H</i>-imidazole-\k<i>N</i>^3^)cobalt(II)
bis(naphthalene-1,4-dicarboxylate
;
_chemical_name_common     ?
_chemical_formula_moiety
                        'C18 H24 Co N12 2+, C9 H18 Co N6 O3 2+, 2(C12 H6 O4 2-)'
_chemical_formula_sum     'C51 H54 Co2 N18 O11'
_chemical_formula_iupac
                        '[Co (C3 H4 N2)6] [Co (C3 H4 N2)3 (H2 O)3] (C12 H6 O4)2'
_chemical_formula_weight     1212.98
_chemical_melting_point     ?
_symmetry_cell_setting     orthorhombic
_symmetry_space_group_name_H-M     'P c c n'
_symmetry_space_group_name_Hall     '-P 2ab 2ac'
loop_
    _symmetry_equiv_pos_as_xyz
    'x, y, z'
    '-x+1/2, -y+1/2, z'
    '-x, y+1/2, -z+1/2'
    'x+1/2, -y, -z+1/2'
    '-x, -y, -z'
    'x-1/2, y-1/2, -z'
    'x, -y-1/2, z-1/2'
    '-x-1/2, y, z-1/2'
_cell_length_a     29.388(3)
_cell_length_b     9.3275(11)
_cell_length_c     20.475(2)
_cell_angle_alpha     90.00
_cell_angle_beta     90.00
_cell_angle_gamma     90.00
_cell_volume     5612.5(10)
_cell_formula_units_Z     4
_cell_measurement_reflns_used     5022
_cell_measurement_theta_min     1.60
_cell_measurement_theta_max     25.0
_cell_measurement_temperature     294(2)
_exptl_crystal_description     prism
_exptl_crystal_colour     pink
_exptl_crystal_size_max     0.36
_exptl_crystal_size_mid     0.32
_exptl_crystal_size_min     0.26
_exptl_crystal_density_diffrn     1.436
_exptl_crystal_density_meas     ?
_exptl_crystal_density_method     'not measured'
_exptl_crystal_F_000     2512
_exptl_absorpt_coefficient_mu     0.666
_exptl_absorpt_correction_type     multi-scan
_exptl_absorpt_process_details     '(ABSCOR; Higashi, 1995)'
_exptl_absorpt_correction_T_min     0.735
_exptl_absorpt_correction_T_max     0.840
_exptl_special_details
;
;
_diffrn_ambient_temperature     294(2)
_diffrn_radiation_type     MoK\a
_diffrn_radiation_wavelength     0.71073
_diffrn_radiation_source     'fine-focus sealed tube'
_diffrn_radiation_monochromator     graphite
_diffrn_measurement_device_type     'Rigaku R-AXIS RAPID IP'
_diffrn_measurement_method     \w
_diffrn_detector_area_resol_mean     10.0
_diffrn_reflns_number     57832
_diffrn_reflns_av_R_equivalents     0.0614
_diffrn_reflns_av_sigmaI/netI     0.0261
_diffrn_reflns_theta_min     1.39
_diffrn_reflns_theta_max     25.20
_diffrn_reflns_theta_full     25.20
_diffrn_measured_fraction_theta_max     0.999
_diffrn_measured_fraction_theta_full     0.999
_diffrn_reflns_limit_h_min     -35
_diffrn_reflns_limit_h_max     33
_diffrn_reflns_limit_k_min     -11
_diffrn_reflns_limit_k_max     11
_diffrn_reflns_limit_l_min     -23
_diffrn_reflns_limit_l_max     24
_diffrn_standards_number     0
_diffrn_standards_interval_count     0
_diffrn_standards_interval_time     0
_diffrn_standards_decay_%     ?
_refine_special_details
;
Refinement of <i>F</i>^2^ against ALL reflections. The weighted <i>R</i>-factor
<i>wR</i> and goodness of fit <i>S</i> are based on <i>F</i>^2^, conventional
<i>R</i>-factors <i>R</i> are based on <i>F</i>, with <i>F</i> set to zero for
negative <i>F</i>^2^. The threshold expression of <i>F</i>^2^ >
\s(<i>F</i>^2^) is used only for calculating <i>R</i>-factors(gt) <i>etc</i>.
and is not relevant to the choice of reflections for refinement.
<i>R</i>-factors based on <i>F</i>^2^ are statistically about twice as large
as those based on <i>F</i>, and <i>R</i>- factors based on ALL data will be
even larger.
;
_reflns_number_total     5058
_reflns_number_gt     3916
_reflns_threshold_expression     I>2\s(I)
_refine_ls_structure_factor_coef     Fsqd
_refine_ls_matrix_type     full
_refine_ls_R_factor_all     0.0565
_refine_ls_R_factor_gt     0.0393
_refine_ls_wR_factor_gt     0.0934
_refine_ls_wR_factor_ref     0.1003
_refine_ls_goodness_of_fit_ref     1.067
_refine_ls_restrained_S_all     1.066
_refine_ls_number_reflns     5058
_refine_ls_number_parameters     367
_refine_ls_number_restraints     5
_refine_ls_hydrogen_treatment     constr
_refine_ls_weighting_scheme     calc
_refine_ls_weighting_details
         'calc w=1/[\s^2^(Fo^2^)+(0.0416P)^2^+3.4164P] where P=(Fo^2^+2Fc^2^)/3'
_atom_sites_solution_hydrogens     geom
_atom_sites_solution_primary     direct
_atom_sites_solution_secondary     difmap
_refine_ls_shift/su_max     0.001
_refine_ls_shift/su_mean     0.000
_refine_diff_density_max     0.820
_refine_diff_density_min     -0.409
_refine_ls_extinction_method     none
_refine_ls_extinction_coef     ?
loop_
    _atom_type_symbol
    _atom_type_description
    _atom_type_scat_dispersion_real
    _atom_type_scat_dispersion_imag
    _atom_type_scat_source
    'C' 'C' 0.0033 0.0016
                         'International Tables Vol C Tables 4.2.6.8 and 6.1.1.4'
    'H' 'H' 0.0000 0.0000
                         'International Tables Vol C Tables 4.2.6.8 and 6.1.1.4'
    'N' 'N' 0.0061 0.0033
                         'International Tables Vol C Tables 4.2.6.8 and 6.1.1.4'
    'O' 'O' 0.0106 0.0060
                         'International Tables Vol C Tables 4.2.6.8 and 6.1.1.4'
    'Co' 'Co' 0.3494 0.9721
                         'International Tables Vol C Tables 4.2.6.8 and 6.1.1.4'
_computing_data_collection     'PROCESS-AUTO (Rigaku, 1998)'
_computing_cell_refinement     'PROCESS-AUTO (Rigaku, 1998)'
_computing_data_reduction     'CrystalStructure (Rigaku/MSC, 2002)'
_computing_structure_solution     'SIR92 (Altomare <i>et al.</i>,  1993)'
_computing_structure_refinement     'SHELXL97 (Sheldrick, 2008)'
_computing_molecular_graphics     'ORTEP-3 for Windows (Farrugia, 1997)'
_computing_publication_material     'WinGX (Farrugia, 1999)'
loop_
    _atom_site_type_symbol
    _atom_site_label
    _atom_site_fract_x
    _atom_site_fract_y
    _atom_site_fract_z
    _atom_site_U_iso_or_equiv
    _atom_site_adp_type
    _atom_site_calc_flag
    _atom_site_refinement_flags
    _atom_site_occupancy
    _atom_site_disorder_assembly
    _atom_site_disorder_group
    Co Co1 0.5000 0.0000 0.5000 0.03475(13) Uani d S 1 . .
    Co Co2 0.7500 0.7500 0.54463(2) 0.03692(14) Uani d S 1 . .
    N N1 0.53139(7) 0.2076(2) 0.50438(10) 0.0415(5) Uani d . 1 . .
    N N2 0.58320(9) 0.3736(3) 0.49130(13) 0.0592(7) Uani d . 1 . .
    H H2N 0.6056 0.4202 0.4747 0.071 Uiso calc R 1 . .
    N N3 0.54621(7) -0.0709(2) 0.57572(10) 0.0408(5) Uani d . 1 . .
    N N4 0.58380(8) -0.2194(2) 0.63945(11) 0.0500(6) Uani d . 1 . .
    H H4N 0.5921 -0.2979 0.6580 0.060 Uiso calc R 1 . .
    N N5 0.45060(7) 0.0639(2) 0.57347(10) 0.0434(5) Uani d . 1 . .
    N N6 0.41451(9) 0.0695(3) 0.66759(12) 0.0575(6) Uani d . 1 . .
    H H6N 0.4088 0.0574 0.7084 0.069 Uiso calc R 1 . .
    N N7 0.72100(8) 0.9634(2) 0.54290(11) 0.0467(5) Uani d . 1 . .
    N N8 0.69494(9) 1.1752(3) 0.57111(14) 0.0601(7) Uani d . 1 . .
    H H8N 0.6866 1.2456 0.5955 0.072 Uiso calc R 1 . .
    O O1 0.65890(7) 0.0726(2) 0.13247(9) 0.0575(5) Uani d . 1 . .
    O O2 0.60816(7) -0.02645(19) 0.19969(9) 0.0536(5) Uani d . 1 . .
    O O3 0.69702(9) 0.6180(3) 0.35989(10) 0.0910(9) Uani d . 1 . .
    O O4 0.65260(7) 0.5131(2) 0.43005(9) 0.0614(6) Uani d . 1 . .
    O O1W 0.68251(6) 0.65158(18) 0.54162(8) 0.0453(4) Uani d . 1 . .
    H H1A 0.6733 0.6170 0.5012 0.068 Uiso d R 1 . .
    H H1B 0.6772 0.5888 0.5708 0.068 Uiso d R 1 . .
    O O2W 0.7500 0.7500 0.44381(11) 0.0510(7) Uani d S 1 . .
    H H2A 0.7342 0.6989 0.4182 0.077 Uiso d R 1 . .
    C C1 0.56663(11) 0.2500(3) 0.47050(15) 0.0567(8) Uani d . 1 . .
    H H1 0.5787 0.1988 0.4356 0.068 Uiso calc R 1 . .
    C C2 0.55829(13) 0.4123(3) 0.54329(19) 0.0742(10) Uani d . 1 . .
    H H2 0.5624 0.4933 0.5691 0.089 Uiso calc R 1 . .
    C C3 0.52607(12) 0.3104(3) 0.55061(16) 0.0646(9) Uani d . 1 . .
    H H3 0.5036 0.3106 0.5826 0.078 Uiso calc R 1 . .
    C C4 0.55044(10) -0.2038(3) 0.59620(13) 0.0495(7) Uani d . 1 . .
    H H4 0.5321 -0.2788 0.5820 0.059 Uiso calc R 1 . .
    C C5 0.60213(11) -0.0882(3) 0.64854(17) 0.0675(9) Uani d . 1 . .
    H H5 0.6260 -0.0648 0.6765 0.081 Uiso calc R 1 . .
    C C6 0.57913(11) 0.0025(3) 0.60917(16) 0.0602(8) Uani d . 1 . .
    H H6 0.5848 0.1003 0.6053 0.072 Uiso calc R 1 . .
    C C7 0.45256(10) 0.0328(3) 0.63626(13) 0.0499(7) Uani d . 1 . .
    H H7 0.4775 -0.0098 0.6563 0.060 Uiso calc R 1 . .
    C C8 0.38665(12) 0.1295(4) 0.62264(17) 0.0712(9) Uani d . 1 . .
    H H8 0.3577 0.1665 0.6300 0.085 Uiso calc R 1 . .
    C C9 0.40880(11) 0.1255(4) 0.56533(16) 0.0639(9) Uani d . 1 . .
    H H9 0.3974 0.1595 0.5259 0.077 Uiso calc R 1 . .
    C C10 0.71170(11) 1.0496(3) 0.59131(16) 0.0599(8) Uani d . 1 . .
    H H10 0.7162 1.0263 0.6350 0.072 Uiso calc R 1 . .
    C C11 0.69356(13) 1.1707(4) 0.50581(19) 0.0776(11) Uani d . 1 . .
    H H11 0.6836 1.2429 0.4779 0.093 Uiso calc R 1 . .
    C C12 0.70948(13) 1.0405(4) 0.48858(17) 0.0750(10) Uani d . 1 . .
    H H12 0.7122 1.0078 0.4459 0.090 Uiso calc R 1 . .
    C C20 0.65783(9) 0.4146(3) 0.32301(12) 0.0404(6) Uani d . 1 . .
    C C21 0.69252(10) 0.3443(3) 0.29285(14) 0.0558(8) Uani d . 1 . .
    H H21 0.7224 0.3683 0.3032 0.067 Uiso calc R 1 . .
    C C22 0.68432(10) 0.2362(3) 0.24652(14) 0.0535(7) Uani d . 1 . .
    H H22 0.7088 0.1905 0.2267 0.064 Uiso calc R 1 . .
    C C23 0.64097(9) 0.1970(3) 0.23010(12) 0.0391(6) Uani d . 1 . .
    C C24 0.60349(8) 0.2713(2) 0.25851(11) 0.0358(6) Uani d . 1 . .
    C C25 0.55755(9) 0.2425(3) 0.24077(13) 0.0446(6) Uani d . 1 . .
    H H25 0.5514 0.1701 0.2108 0.054 Uiso calc R 1 . .
    C C26 0.52253(10) 0.3182(3) 0.26665(14) 0.0539(7) Uani d . 1 . .
    H H26 0.4928 0.2956 0.2551 0.065 Uiso calc R 1 . .
    C C27 0.53077(10) 0.4302(3) 0.31069(14) 0.0559(8) Uani d . 1 . .
    H H27 0.5066 0.4831 0.3272 0.067 Uiso calc R 1 . .
    C C28 0.57421(10) 0.4620(3) 0.32946(13) 0.0463(7) Uani d . 1 . .
    H H28 0.5792 0.5366 0.3587 0.056 Uiso calc R 1 . .
    C C29 0.61191(8) 0.3829(2) 0.30492(11) 0.0368(6) Uani d . 1 . .
    C C30 0.66975(10) 0.5234(3) 0.37521(13) 0.0467(7) Uani d . 1 . .
    C C31 0.63550(9) 0.0723(3) 0.18330(13) 0.0425(6) Uani d . 1 . .
    N N9 0.7500 0.7500 0.64726(14) 0.0532(6) Uani d SD 1 . .
    N N10 0.76923(15) 0.7145(5) 0.74775(19) 0.0532(6) Uani d PD 0.50 . .
    H H10A 0.7858 0.7124 0.7823 0.064 Uiso calc PR 0.50 . .
    C C13 0.78454(12) 0.7510(6) 0.68841(17) 0.0532(6) Uani d PD 0.50 . .
    H H13 0.8145 0.7733 0.6780 0.064 Uiso calc PR 0.50 . .
    C C14 0.72418(16) 0.6813(6) 0.7466(2) 0.0532(6) Uani d PD 0.50 . .
    H H14 0.7056 0.6512 0.7806 0.064 Uiso calc PR 0.50 . .
    C C15 0.71334(12) 0.7034(6) 0.68278(19) 0.0532(6) Uani d PD 0.50 . .
    H H15 0.6845 0.6885 0.6653 0.064 Uiso calc PR 0.50 . .
loop_
    _atom_site_aniso_label
    _atom_site_aniso_U_11
    _atom_site_aniso_U_22
    _atom_site_aniso_U_33
    _atom_site_aniso_U_12
    _atom_site_aniso_U_13
    _atom_site_aniso_U_23
    Co1 0.0411(3) 0.0299(2) 0.0333(2) 0.0009(2) 0.0015(2) 0.00306(19)
    Co2 0.0484(3) 0.0339(2) 0.0285(2) -0.0068(2) 0.000 0.000
    N1 0.0466(13) 0.0354(11) 0.0424(12) -0.0041(10) -0.0008(10) 0.0050(9)
    N2 0.0621(16) 0.0473(14) 0.0682(17) -0.0199(12) -0.0011(13) 0.0039(12)
    N3 0.0471(13) 0.0333(11) 0.0422(12) 0.0041(10) -0.0022(10) 0.0034(9)
    N4 0.0532(14) 0.0460(13) 0.0508(14) 0.0101(11) -0.0043(11) 0.0111(11)
    N5 0.0484(14) 0.0390(11) 0.0427(13) 0.0013(10) 0.0074(10) 0.0017(10)
    N6 0.0685(17) 0.0586(15) 0.0454(14) -0.0035(13) 0.0166(13) -0.0064(12)
    N7 0.0523(14) 0.0396(12) 0.0482(13) -0.0011(10) -0.0006(11) 0.0016(10)
    N8 0.0638(17) 0.0409(13) 0.0755(18) 0.0044(12) 0.0103(14) -0.0018(13)
    O1 0.0802(15) 0.0484(11) 0.0438(11) -0.0076(10) 0.0182(10) -0.0122(9)
    O2 0.0706(14) 0.0447(11) 0.0454(11) -0.0173(10) 0.0079(10) -0.0124(9)
    O3 0.127(2) 0.1031(18) 0.0424(12) -0.0803(17) 0.0085(13) -0.0151(12)
    O4 0.0803(15) 0.0672(13) 0.0368(11) -0.0317(11) 0.0084(10) -0.0135(9)
    O1W 0.0565(11) 0.0440(10) 0.0355(9) -0.0124(8) 0.0019(8) 0.0015(8)
    O2W 0.0704(18) 0.0545(15) 0.0282(13) -0.0297(14) 0.000 0.000
    C1 0.067(2) 0.0487(16) 0.0548(18) -0.0153(15) 0.0080(15) -0.0052(14)
    C2 0.086(3) 0.0440(18) 0.093(3) -0.0116(17) 0.006(2) -0.0203(17)
    C3 0.071(2) 0.0473(16) 0.075(2) -0.0077(16) 0.0161(17) -0.0168(16)
    C4 0.0554(18) 0.0394(14) 0.0536(17) -0.0004(12) -0.0081(14) 0.0074(12)
    C5 0.069(2) 0.0526(18) 0.081(2) 0.0016(16) -0.0325(18) 0.0018(17)
    C6 0.064(2) 0.0392(15) 0.078(2) 0.0010(14) -0.0231(17) 0.0040(15)
    C7 0.0530(17) 0.0553(16) 0.0414(16) -0.0005(13) 0.0080(13) -0.0039(13)
    C8 0.061(2) 0.078(2) 0.074(2) 0.0181(18) 0.0243(19) 0.0008(19)
    C9 0.061(2) 0.072(2) 0.0585(19) 0.0217(17) 0.0084(15) 0.0112(16)
    C10 0.083(2) 0.0414(15) 0.0557(19) 0.0021(15) 0.0067(16) 0.0006(14)
    C11 0.093(3) 0.060(2) 0.080(3) 0.0272(19) -0.006(2) 0.0116(18)
    C12 0.104(3) 0.064(2) 0.057(2) 0.025(2) -0.0131(19) 0.0038(16)
    C20 0.0455(16) 0.0407(14) 0.0350(13) -0.0095(12) 0.0003(11) -0.0058(11)
    C21 0.0394(16) 0.070(2) 0.0583(18) -0.0134(14) -0.0011(14) -0.0199(15)
    C22 0.0403(16) 0.0631(18) 0.0572(18) -0.0031(14) 0.0063(13) -0.0204(15)
    C23 0.0419(15) 0.0399(13) 0.0354(13) -0.0045(11) 0.0004(11) -0.0069(11)
    C24 0.0392(14) 0.0375(13) 0.0306(12) -0.0033(11) -0.0030(10) 0.0008(10)
    C25 0.0427(16) 0.0503(15) 0.0409(14) -0.0045(13) -0.0054(12) -0.0050(12)
    C26 0.0368(16) 0.0713(19) 0.0536(17) 0.0014(14) -0.0097(13) 0.0009(16)
    C27 0.0486(18) 0.0635(19) 0.0557(18) 0.0180(15) -0.0016(14) -0.0019(15)
    C28 0.0566(18) 0.0408(14) 0.0416(15) 0.0073(13) -0.0019(13) -0.0067(12)
    C29 0.0443(15) 0.0342(12) 0.0318(13) -0.0026(11) -0.0011(11) -0.0024(10)
    C30 0.0586(18) 0.0444(15) 0.0373(15) -0.0163(13) -0.0036(13) -0.0058(12)
    C31 0.0500(16) 0.0382(14) 0.0394(15) -0.0008(12) -0.0014(12) -0.0079(11)
    N9 0.0688(13) 0.0549(14) 0.0359(9) 0.0052(12) 0.000 0.000
    N10 0.0688(13) 0.0549(14) 0.0359(9) 0.0052(12) 0.000 0.000
    C13 0.0688(13) 0.0549(14) 0.0359(9) 0.0052(12) 0.000 0.000
    C14 0.0688(13) 0.0549(14) 0.0359(9) 0.0052(12) 0.000 0.000
    C15 0.0688(13) 0.0549(14) 0.0359(9) 0.0052(12) 0.000 0.000
_geom_special_details
;
All e.s.d.'s (except the e.s.d. in the dihedral angle between two l.s. planes)
are estimated using the full covariance matrix. The cell e.s.d.'s are taken
into account individually in the estimation of e.s.d.'s in distances, angles
and torsion angles; correlations between e.s.d.'s in cell parameters are only
used when they are defined by crystal symmetry. An approximate (isotropic)
treatment of cell e.s.d.'s is used for estimating e.s.d.'s involving l.s.
planes.
;
loop_
    _geom_bond_atom_site_label_1
    _geom_bond_atom_site_label_2
    _geom_bond_site_symmetry_2
    _geom_bond_distance
    _geom_bond_publ_flag
    Co1 N1 . 2.146(2) y
    Co1 N1 5_656 2.146(2) ?
    Co1 N3 . 2.165(2) y
    Co1 N3 5_656 2.165(2) ?
    Co1 N5 . 2.174(2) y
    Co1 N5 5_656 2.174(2) ?
    Co2 O1W 2_665 2.1864(17) ?
    Co2 O1W . 2.1864(17) y
    Co2 O2W . 2.064(2) y
    Co2 N7 2_665 2.166(2) ?
    Co2 N7 . 2.166(2) y
    Co2 N9 . 2.101(3) y
    N1 C1 . 1.308(3) ?
    N1 C3 . 1.356(4) ?
    N2 C1 . 1.322(4) ?
    N2 C2 . 1.341(4) ?
    N2 H2N . 0.8600 ?
    N3 C4 . 1.314(3) ?
    N3 C6 . 1.369(4) ?
    N4 C4 . 1.329(3) ?
    N4 C5 . 1.350(4) ?
    N4 H4N . 0.8600 ?
    N5 C7 . 1.319(3) ?
    N5 C9 . 1.366(4) ?
    N6 C7 . 1.334(4) ?
    N6 C8 . 1.353(4) ?
    N6 H6N . 0.8600 ?
    N7 C10 . 1.305(4) ?
    N7 C12 . 1.367(4) ?
    N8 C10 . 1.336(4) ?
    N8 C11 . 1.338(4) ?
    N8 H8N . 0.8600 ?
    O1 C31 . 1.248(3) ?
    O2 C31 . 1.268(3) ?
    O3 C30 . 1.232(3) ?
    O4 C30 . 1.234(3) ?
    O1W H1A . 0.9287 ?
    O1W H1B . 0.8504 ?
    O2W H2A . 0.8475 ?
    C1 H1 . 0.9300 ?
    C2 C3 . 1.350(4) ?
    C2 H2 . 0.9300 ?
    C3 H3 . 0.9300 ?
    C4 H4 . 0.9300 ?
    C5 C6 . 1.350(4) ?
    C5 H5 . 0.9300 ?
    C6 H6 . 0.9300 ?
    C7 H7 . 0.9300 ?
    C8 C9 . 1.342(4) ?
    C8 H8 . 0.9300 ?
    C9 H9 . 0.9300 ?
    C10 H10 . 0.9300 ?
    C11 C12 . 1.348(5) ?
    C11 H11 . 0.9300 ?
    C12 H12 . 0.9300 ?
    C20 C21 . 1.361(4) ?
    C20 C29 . 1.430(3) ?
    C20 C30 . 1.515(3) ?
    C21 C22 . 1.405(4) ?
    C21 H21 . 0.9300 ?
    C22 C23 . 1.368(4) ?
    C22 H22 . 0.9300 ?
    C23 C24 . 1.426(3) ?
    C23 C31 . 1.515(3) ?
    C24 C25 . 1.424(4) ?
    C24 C29 . 1.431(3) ?
    C25 C26 . 1.356(4) ?
    C25 H25 . 0.9300 ?
    C26 C27 . 1.401(4) ?
    C26 H26 . 0.9300 ?
    C27 C28 . 1.366(4) ?
    C27 H27 . 0.9300 ?
    C28 C29 . 1.423(4) ?
    C28 H28 . 0.9300 ?
    N9 C13 . 1.3190(10) ?
    N9 C13 2_665 1.3190(10) ?
    N9 C15 2_665 1.3706(10) ?
    N9 C15 . 1.3706(10) ?
    N10 C13 . 1.3395(10) ?
    N10 C14 . 1.3598(10) ?
    N10 H10A . 0.8600 ?
    C13 H13 . 0.9300 ?
    C14 C15 . 1.3597(10) ?
    C14 H14 . 0.9300 ?
    C15 H15 . 0.9300 ?
loop_
    _geom_angle_atom_site_label_1
    _geom_angle_atom_site_label_2
    _geom_angle_atom_site_label_3
    _geom_angle_site_symmetry_1
    _geom_angle_site_symmetry_3
    _geom_angle
    _geom_angle_publ_flag
    N1 Co1 N1 . 5_656 180.00(10) ?
    N1 Co1 N3 . . 88.64(8) ?
    N1 Co1 N3 5_656 . 91.36(8) ?
    N1 Co1 N3 . 5_656 91.36(8) ?
    N1 Co1 N3 5_656 5_656 88.64(8) ?
    N3 Co1 N3 . 5_656 180.00(12) ?
    N1 Co1 N5 . . 90.61(8) ?
    N1 Co1 N5 5_656 . 89.39(8) ?
    N3 Co1 N5 . . 90.41(8) ?
    N3 Co1 N5 5_656 . 89.59(8) ?
    N1 Co1 N5 . 5_656 89.38(8) ?
    N1 Co1 N5 5_656 5_656 90.62(8) ?
    N3 Co1 N5 . 5_656 89.59(8) ?
    N3 Co1 N5 5_656 5_656 90.41(8) ?
    N5 Co1 N5 . 5_656 180.00(8) ?
    O2W Co2 N9 . . 180.0000(10)
                              ?
    O2W Co2 N7 . 2_665 89.06(6) ?
    N9 Co2 N7 . 2_665 90.94(6) ?
    O2W Co2 N7 . . 89.06(6) ?
    N9 Co2 N7 . . 90.94(6) ?
    N7 Co2 N7 2_665 . 178.12(12) ?
    O2W Co2 O1W . 2_665 88.38(4) ?
    N9 Co2 O1W . 2_665 91.62(4) ?
    N7 Co2 O1W 2_665 2_665 91.63(8) ?
    N7 Co2 O1W . 2_665 88.32(8) ?
    O2W Co2 O1W . . 88.38(4) ?
    N9 Co2 O1W . . 91.62(4) ?
    N7 Co2 O1W 2_665 . 88.32(8) ?
    N7 Co2 O1W . . 91.63(8) ?
    O1W Co2 O1W 2_665 . 176.77(9) ?
    C1 N1 C3 . . 104.3(2) ?
    C1 N1 Co1 . . 126.23(19) ?
    C3 N1 Co1 . . 128.12(19) ?
    C1 N2 C2 . . 106.8(3) ?
    C1 N2 H2N . . 126.6 ?
    C2 N2 H2N . . 126.6 ?
    C4 N3 C6 . . 104.2(2) ?
    C4 N3 Co1 . . 125.18(18) ?
    C6 N3 Co1 . . 130.43(17) ?
    C4 N4 C5 . . 106.7(2) ?
    C4 N4 H4N . . 126.7 ?
    C5 N4 H4N . . 126.7 ?
    C7 N5 C9 . . 104.5(2) ?
    C7 N5 Co1 . . 125.79(19) ?
    C9 N5 Co1 . . 129.15(19) ?
    C7 N6 C8 . . 106.6(3) ?
    C7 N6 H6N . . 126.7 ?
    C8 N6 H6N . . 126.7 ?
    C10 N7 C12 . . 104.0(3) ?
    C10 N7 Co2 . . 129.5(2) ?
    C12 N7 Co2 . . 126.5(2) ?
    C10 N8 C11 . . 107.0(3) ?
    C10 N8 H8N . . 126.5 ?
    C11 N8 H8N . . 126.5 ?
    Co2 O1W H1A . . 115.7 ?
    Co2 O1W H1B . . 115.8 ?
    H1A O1W H1B . . 109.5 ?
    Co2 O2W H2A . . 128.3 ?
    N1 C1 N2 . . 112.6(3) ?
    N1 C1 H1 . . 123.7 ?
    N2 C1 H1 . . 123.7 ?
    N2 C2 C3 . . 106.3(3) ?
    N2 C2 H2 . . 126.8 ?
    C3 C2 H2 . . 126.8 ?
    C2 C3 N1 . . 109.9(3) ?
    C2 C3 H3 . . 125.1 ?
    N1 C3 H3 . . 125.1 ?
    N3 C4 N4 . . 112.7(3) ?
    N3 C4 H4 . . 123.7 ?
    N4 C4 H4 . . 123.7 ?
    C6 C5 N4 . . 106.6(3) ?
    C6 C5 H5 . . 126.7 ?
    N4 C5 H5 . . 126.7 ?
    C5 C6 N3 . . 109.8(3) ?
    C5 C6 H6 . . 125.1 ?
    N3 C6 H6 . . 125.1 ?
    N5 C7 N6 . . 112.0(3) ?
    N5 C7 H7 . . 124.0 ?
    N6 C7 H7 . . 124.0 ?
    C9 C8 N6 . . 106.8(3) ?
    C9 C8 H8 . . 126.6 ?
    N6 C8 H8 . . 126.6 ?
    C8 C9 N5 . . 110.0(3) ?
    C8 C9 H9 . . 125.0 ?
    N5 C9 H9 . . 125.0 ?
    N7 C10 N8 . . 112.5(3) ?
    N7 C10 H10 . . 123.8 ?
    N8 C10 H10 . . 123.8 ?
    N8 C11 C12 . . 106.2(3) ?
    N8 C11 H11 . . 126.9 ?
    C12 C11 H11 . . 126.9 ?
    C11 C12 N7 . . 110.3(3) ?
    C11 C12 H12 . . 124.9 ?
    N7 C12 H12 . . 124.8 ?
    C21 C20 C29 . . 119.3(2) ?
    C21 C20 C30 . . 118.0(2) ?
    C29 C20 C30 . . 122.7(2) ?
    C20 C21 C22 . . 121.6(3) ?
    C20 C21 H21 . . 119.2 ?
    C22 C21 H21 . . 119.2 ?
    C23 C22 C21 . . 121.2(3) ?
    C23 C22 H22 . . 119.4 ?
    C21 C22 H22 . . 119.4 ?
    C22 C23 C24 . . 119.3(2) ?
    C22 C23 C31 . . 117.4(2) ?
    C24 C23 C31 . . 123.3(2) ?
    C25 C24 C23 . . 122.4(2) ?
    C25 C24 C29 . . 118.1(2) ?
    C23 C24 C29 . . 119.4(2) ?
    C26 C25 C24 . . 121.4(2) ?
    C26 C25 H25 . . 119.3 ?
    C24 C25 H25 . . 119.3 ?
    C25 C26 C27 . . 120.6(3) ?
    C25 C26 H26 . . 119.7 ?
    C27 C26 H26 . . 119.7 ?
    C28 C27 C26 . . 120.3(3) ?
    C28 C27 H27 . . 119.8 ?
    C26 C27 H27 . . 119.8 ?
    C27 C28 C29 . . 121.0(2) ?
    C27 C28 H28 . . 119.5 ?
    C29 C28 H28 . . 119.5 ?
    C28 C29 C20 . . 122.4(2) ?
    C28 C29 C24 . . 118.5(2) ?
    C20 C29 C24 . . 119.1(2) ?
    O3 C30 O4 . . 123.6(2) ?
    O3 C30 C20 . . 116.8(2) ?
    O4 C30 C20 . . 119.7(2) ?
    O1 C31 O2 . . 124.8(2) ?
    O1 C31 C23 . . 117.9(2) ?
    O2 C31 C23 . . 117.2(2) ?
    C13 N9 C13 . 2_665 100.6(4) ?
    C13 N9 C15 2_665 2_665 105.6(3) ?
    C13 N9 C15 . . 105.6(3) ?
    C15 N9 C15 2_665 . 115.9(5) ?
    C13 N9 Co2 . . 129.7(2) ?
    C13 N9 Co2 2_665 . 129.7(2) ?
    C15 N9 Co2 2_665 . 122.0(2) ?
    C15 N9 Co2 . . 122.0(2) ?
    C13 N10 C14 . . 111.6(4) ?
    C13 N10 H10A . . 124.2 ?
    C14 N10 H10A . . 124.2 ?
    N9 C13 N10 . . 108.6(4) ?
    N9 C13 H13 . . 125.7 ?
    N10 C13 H13 . . 125.7 ?
    C15 C14 N10 . . 102.2(4) ?
    C15 C14 C14 . 2_665 94.7(3) ?
    C15 C14 H14 . . 128.9 ?
    N10 C14 H14 . . 128.9 ?
    C14 C14 H14 2_665 . 130.1 ?
    C14 C15 N9 . . 111.9(4) ?
    C14 C15 H15 . . 124.0 ?
    N9 C15 H15 . . 124.0 ?
loop_
    _geom_hbond_atom_site_label_D
    _geom_hbond_atom_site_label_H
    _geom_hbond_atom_site_label_A
    _geom_hbond_site_symmetry_A
    _geom_hbond_distance_DH
    _geom_hbond_distance_HA
    _geom_hbond_distance_DA
    _geom_hbond_angle_DHA
    _geom_hbond_publ_flag
    O1W H1A O4 . 0.93 1.85 2.768(3) 168 y
    O1W H1B O1 7_566 0.85 2.04 2.883(3) 173 y
    O2W H2A O3 . 0.85 1.79 2.625(3) 171 y
    N2 H2N O4 . 0.86 1.87 2.725(3) 174 y
    N4 H4N O2 7_556 0.86 1.91 2.766(3) 178 y
    N6 H6N O2 5_656 0.86 1.97 2.827(3) 176 y
    N8 H8N O1 7_576 0.86 2.03 2.869(3) 166 y
    N10 H10A O3 8_756 0.86 1.89 2.658(5) 149 y
data_global
_journal_date_recd_electronic     2009-06-18
_journal_date_accepted     2009-06-21
_journal_name_full     'Acta Crystallographica, Section E'
_journal_year     2009
_journal_volume     65
_journal_issue      7
_journal_page_first     m822
_journal_page_last     m823
_journal_paper_category     QM
_journal_coeditor_code     HK2715
_publ_contact_author_name     'Prof. Duan-Jun Xu'
_publ_contact_author_address
;
Department of Chemistry,
Zhejiang University,
Hangzhou, 310027
P.R.China
;
_publ_contact_author_email     xudj@mail.hz.zj.cn
_publ_section_title
;
Hexakis(1<i>H</i>-imidazole-\k<i>N</i>^3^)cobalt(II)
triaquatris(1<i>H</i>-imidazole-\k<i>N</i>^3^)cobalt(II)
bis(naphthalene-1,4-dicarboxylate)
;
loop_
    _publ_author_name
    _publ_author_address
    'Jing-Jing Nie'
;
Department of Chemistry,
Zhejiang University,
People's Republic of China
;
    'Jun-Hua Li'
;
Department of Chemistry,
Zhejiang University,
People's Republic of China
;
    'Duan-Jun Xu'
;
Department of Chemistry,
Zhejiang University,
People's Republic of China
;
