# Supplementary material for: Hexakis(1H-imidazole-κN 3)cobalt(II) triaqua­tris(1H-imidazole-κN 3)cobalt(II) bis­(naphthalene-1,4-dicarboxyl­ate)
Source: Acta Crystallogr Sect E Struct Rep Online. 2009 Jun 27;65(Pt 7):m822–3. doi: 10.1107/S1600536809023794 (PMC2969470; doi:10.1107/S1600536809023794)
Supplement: Supplementary file 2 [file e-65-0m822-Isup2.hkl]

#
# h,k,l, Fc-squared, Fo-squared, sigma(Fo-squared) and status flag
#
data_I
_shelx_title ' p in Pccn'
_shelx_refln_list_code          4
_shelx_F_calc_maximum      362.42
_exptl_crystal_F_000      2512.00
_reflns_d_resolution_high  0.8347
 
loop_
 _symmetry_equiv_pos_as_xyz
 'x, y, z'
 '-x+1/2, -y+1/2, z'
 '-x, y+1/2, -z+1/2'
 'x+1/2, -y, -z+1/2'
 '-x, -y, -z'
 'x-1/2, y-1/2, -z'
 'x, -y-1/2, z-1/2'
 '-x-1/2, y, z-1/2'
 
_cell_length_a    29.3880
_cell_length_b     9.3275
_cell_length_c    20.4748
_cell_angle_alpha  90.000
_cell_angle_beta   90.000
_cell_angle_gamma  90.000
 
_shelx_F_squared_multiplier     1.000
 
loop_
 _refln_index_h
 _refln_index_k
 _refln_index_l
 _refln_F_squared_calc
 _refln_F_squared_meas
 _refln_F_squared_sigma
 _refln_observed_status
   2   0   0     1314.72      998.39     53.04 o
   4   0   0     9332.97     9120.74    136.71 o
   6   0   0    25033.49    24326.06    341.41 o
   8   0   0    32014.97    30617.17    431.36 o
  10   0   0     5471.13     5056.65    104.37 o
  12   0   0     9103.35     8946.45    164.70 o
  14   0   0     3716.44     4588.68    109.68 o
  16   0   0     1820.05     1687.25     66.83 o
  18   0   0      876.60     1010.90     58.01 o
  20   0   0    16583.81    16601.66    223.18 o
  22   0   0       34.37        0.00     22.40 o
  24   0   0     2045.56     2113.66    183.68 o
  26   0   0      265.91      384.93     98.50 o
  28   0   0     2488.86     2029.41    201.52 o
  30   0   0      985.94      833.22    150.27 o
  32   0   0      966.29     1069.21    170.90 o
  34   0   0       82.17        0.00     80.79 o
   1   1   0     6485.51     6524.98     83.64 o
   3   1   0    69836.08    67410.83    630.65 o
   5   1   0    33769.51    34357.73    364.85 o
   7   1   0   110718.87   107414.20   1097.75 o
   9   1   0     3045.37     2938.71     51.12 o
  11   1   0    23197.44    22810.25    244.05 o
  13   1   0     8449.83     8896.57    128.00 o
  15   1   0     9719.87     9713.50    132.29 o
  17   1   0      270.14      259.78     23.92 o
  19   1   0     2493.34     2745.48     57.78 o
  21   1   0       49.61       44.18     16.03 o
  23   1   0      661.13      670.38     42.66 o
  25   1   0     8973.70     9527.98    506.85 o
  27   1   0       24.31        0.00     60.49 o
  29   1   0     3056.87     3417.04    178.06 o
  31   1   0      363.76      318.88     76.86 o
  33   1   0       75.98      141.22     62.61 o
  35   1   0       32.35        0.00     64.69 o
   0   2   0      691.34     1541.64     58.77 o
   2   2   0    53694.61    50294.91    899.60 o
   4   2   0    36557.76    35216.55    558.92 o
   6   2   0    32870.34    31918.19    319.03 o
   8   2   0        0.88        2.22     15.38 o
  10   2   0     9648.56     8852.39    221.49 o
  12   2   0       61.41       43.07     16.94 o
  14   2   0    40518.78    40064.42    381.07 o
  16   2   0     9537.48    10416.19    123.60 o
  18   2   0    35318.16    35359.02    371.53 o
  20   2   0      212.77      221.81     22.39 o
  22   2   0     4488.47     4507.82     97.03 o
  24   2   0     3030.50     2891.04     80.12 o
  26   2   0     5385.28     5976.52    178.79 o
  28   2   0        0.21       20.44     41.79 o
  30   2   0     1102.48     1262.12    123.81 o
  32   2   0      246.43      230.42     69.25 o
  34   2   0      199.85      495.54    131.90 o
   1   3   0     8459.22     7612.79     98.19 o
   3   3   0    63036.97    61401.98    592.82 o
   5   3   0     2399.92     2068.42     48.36 o
   7   3   0    23223.56    22077.20    262.63 o
   9   3   0    19757.91    19949.66    222.03 o
  11   3   0    28408.41    29929.30    273.47 o
  13   3   0     2970.19     3182.95     62.86 o
  15   3   0     1636.64     1762.26     44.65 o
  17   3   0     6010.55     6179.79     97.74 o
  19   3   0      528.42      577.61     45.11 o
  21   3   0     1164.21     1132.90     53.80 o
  23   3   0     8386.90     8340.47    159.37 o
  25   3   0     1145.22     1400.26     64.50 o
  27   3   0      191.86      166.17     63.72 o
  29   3   0      416.67      386.79    118.46 o
  31   3   0      381.20      498.47    137.09 o
  33   3   0      325.13      459.20    139.62 o
   0   4   0    70303.49    69095.01    951.44 o
   2   4   0      136.15      115.30     15.41 o
   4   4   0    51503.62    49791.91    426.08 o
   6   4   0     6071.19     6543.24     91.89 o
   8   4   0    18023.62    16663.85    170.97 o
  10   4   0     9101.44     9371.92    121.36 o
  12   4   0    17538.52    18040.18    174.71 o
  14   4   0     1949.44     2055.23     45.24 o
  16   4   0     5081.36     5271.77     91.81 o
  18   4   0      903.82      927.60     39.81 o
  20   4   0     4194.93     4223.75    120.24 o
  22   4   0       63.75       63.91     29.81 o
  24   4   0     3750.95     4148.36    115.34 o
  26   4   0      325.20      255.26     42.75 o
  28   4   0     4139.73     4271.20    262.04 o
  30   4   0        6.43      145.75     99.43 o
   1   5   0     5724.37     5950.40     75.37 o
   3   5   0     4113.16     3999.04     68.04 o
   5   5   0    19616.19    18938.15    171.88 o
   7   5   0    12115.14    11924.58    138.02 o
   9   5   0     7326.45     7539.16     90.24 o
  11   5   0     1279.75     1118.17     38.53 o
  13   5   0     3099.86     2910.04     61.77 o
  15   5   0     2479.37     2302.62     62.38 o
  17   5   0      319.77      322.45     30.81 o
  19   5   0     4528.90     4365.76    113.94 o
  21   5   0      780.46      803.38     60.71 o
  23   5   0      654.85      665.43     58.36 o
  25   5   0     1805.63     1751.60     86.48 o
  27   5   0      234.62      225.86     45.95 o
  29   5   0      661.08      854.79     88.69 o
   0   6   0     2957.44     3385.02     82.18 o
   2   6   0     3633.46     3398.01     58.71 o
   4   6   0      185.75      153.96     17.61 o
   6   6   0    31122.32    30464.95    265.58 o
   8   6   0      127.24      161.54     20.99 o
  10   6   0    27779.03    28137.35    263.68 o
  12   6   0       54.14       55.88     18.48 o
  14   6   0     4841.77     4850.10    118.60 o
  16   6   0       49.96       46.50     24.13 o
  18   6   0      710.67      683.85     56.66 o
  20   6   0      545.66      472.19     50.79 o
  22   6   0     3116.72     3042.08    106.08 o
  24   6   0      162.10      197.09     43.52 o
  26   6   0     2894.99     3028.05    116.53 o
  28   6   0        2.34        0.00     39.76 o
   1   7   0     1725.48     1767.49     50.63 o
   3   7   0    11008.02    11792.13    143.75 o
   5   7   0     2906.84     3012.43     64.51 o
   7   7   0     1080.37     1215.07     45.22 o
   9   7   0     1100.25     1197.08     53.57 o
  11   7   0      174.59      107.70     23.48 o
  13   7   0     1802.38     1926.18     68.14 o
  15   7   0        6.12        0.00     21.11 o
  17   7   0     6322.84     6111.99    148.21 o
  19   7   0     4912.96     4636.50    132.22 o
  21   7   0      484.84      492.10     57.79 o
  23   7   0     1917.42     1641.85    100.66 o
  25   7   0      293.65      310.60     53.14 o
  27   7   0      253.53      216.55     67.36 o
   0   8   0     1536.31     1845.26    107.32 o
   2   8   0      260.21      337.60     31.75 o
   4   8   0     1257.58     1352.64     54.90 o
   6   8   0     1603.34     1798.16     61.88 o
   8   8   0     4658.77     4475.19     93.29 o
  10   8   0     1567.39     1387.84     91.87 o
  12   8   0    12934.91    13244.59    195.76 o
  14   8   0      150.77      153.77     35.14 o
  16   8   0     6706.57     6719.89    192.24 o
  18   8   0       75.49       97.50     38.36 o
  20   8   0     1164.82     1072.62     79.55 o
  22   8   0      141.73       64.40     41.82 o
  24   8   0      627.94      727.55     73.95 o
   1   9   0     3487.98     3886.38     91.42 o
   3   9   0     1850.06     1892.80    111.61 o
   5   9   0       96.11       62.24     23.68 o
   7   9   0       71.19       65.69     25.34 o
   9   9   0     5088.09     5009.46    126.10 o
  11   9   0      318.89      361.29     45.87 o
  13   9   0     1367.47     1597.41     88.55 o
  15   9   0      111.98      132.93     47.74 o
  17   9   0      418.35      423.05     66.76 o
  19   9   0      481.79      424.87     69.42 o
   0  10   0       28.97       53.00     46.21 o
   2  10   0     4675.05     5166.03    122.48 o
   4  10   0       93.14      131.65     29.95 o
   6  10   0     2639.31     3064.76     95.64 o
   8  10   0      406.96      397.86     48.73 o
  10  10   0     1227.84     1368.71     80.28 o
  12  10   0       16.59       55.09     39.68 o
  14  10   0     1311.47     1709.69    134.19 o
   1  11   0       22.23       70.86     30.83 o
   3  11   0      161.18      186.72     48.91 o
   5  11   0      973.25     1064.45     81.25 o
   1   1   1    17674.08    17429.18    141.24 o
   2   1   1      951.58      921.12     13.76 o
   3   1   1    49843.88    51427.86    343.36 o
   4   1   1     4986.73     5127.86     46.48 o
   5   1   1    11157.88    11410.09     87.18 o
   6   1   1    15768.25    17104.50    125.80 o
   7   1   1    22025.08    22757.17    171.95 o
   8   1   1      114.79      112.71      9.81 o
   9   1   1    47396.75    46377.59    334.92 o
  10   1   1      556.58      579.20     16.63 o
  11   1   1      114.87      155.93     10.98 o
  12   1   1      559.83      600.31     18.51 o
  13   1   1       11.36       19.84      8.05 o
  14   1   1      936.95     1049.57     25.50 o
  15   1   1     4453.25     4237.27     57.92 o
  16   1   1     1061.04      988.86     24.85 o
  17   1   1     1516.09     1537.13     30.45 o
  18   1   1       21.20       69.64     11.22 o
  19   1   1     5992.50     5994.86     60.44 o
  20   1   1      111.06      189.71     16.14 o
  21   1   1     5020.38     5224.49     57.96 o
  22   1   1      225.64      474.45     31.07 o
  23   1   1     6883.17     6722.69    101.74 o
  24   1   1     1359.88     1475.24     52.55 o
  25   1   1     1109.47     1127.41     48.63 o
  26   1   1       54.36      142.31     48.07 o
  27   1   1      460.12      480.83     70.28 o
  28   1   1        4.91       21.81     30.97 o
  29   1   1      120.40      145.28     39.89 o
  30   1   1       22.85        0.00     30.87 o
  31   1   1       56.88       29.07     36.97 o
  32   1   1       34.24        0.00     33.02 o
  33   1   1       75.54        0.00     38.05 o
  34   1   1        3.51        0.00     37.29 o
  35   1   1      113.19      155.78     72.03 o
   1   2   1    10299.76    10329.31     81.29 o
   2   2   1    25404.80    26289.54    193.95 o
   3   2   1      215.00      302.61     10.98 o
   4   2   1   121206.70   115464.09    935.33 o
   5   2   1      119.62      186.15      9.80 o
   6   2   1     6299.11     6240.67     57.97 o
   7   2   1     3345.94     3162.04     38.82 o
   8   2   1       24.36       32.63      6.35 o
   9   2   1     5145.80     5263.03     62.27 o
  10   2   1      545.30      540.39     21.87 o
  11   2   1     4428.31     4563.04     52.25 o
  12   2   1     7251.30     7317.16     73.50 o
  13   2   1     2429.75     2684.57     40.11 o
  14   2   1     3821.02     3794.97     48.53 o
  15   2   1     1469.33     1612.76     30.25 o
  16   2   1     1880.67     2025.20     32.27 o
  17   2   1        0.12       22.65      9.13 o
  18   2   1     1606.12     1794.00     31.70 o
  19   2   1       15.10        9.87      9.59 o
  20   2   1      129.73      115.71     13.48 o
  21   2   1      827.19      806.91     27.52 o
  22   2   1        0.12        6.23     13.36 o
  23   2   1      561.51      576.03     29.72 o
  24   2   1      201.24      200.48     22.70 o
  25   2   1      146.31      179.38     35.97 o
  26   2   1      704.14      812.11     46.34 o
  27   2   1      231.19      246.42     39.40 o
  28   2   1       98.63       50.78     37.96 o
  29   2   1      228.20      192.48     43.05 o
  30   2   1       19.01       59.53     35.62 o
  31   2   1        0.64       23.69     35.84 o
  32   2   1       58.22        0.00     35.97 o
  33   2   1       13.42       19.88     38.99 o
  34   2   1      132.51       88.10     61.03 o
   1   3   1     6423.91     6284.31     60.40 o
   2   3   1       76.24      114.43      9.01 o
   3   3   1    13960.25    13927.39    117.43 o
   4   3   1     1716.23     1737.93     27.32 o
   5   3   1    23704.03    23240.95    182.50 o
   6   3   1      140.29      151.14     11.74 o
   7   3   1       99.43       89.74      9.07 o
   8   3   1      689.47      894.39     27.47 o
   9   3   1    11139.96    10892.08     97.43 o
  10   3   1      629.90      619.10     17.91 o
  11   3   1     3068.89     3102.18     39.49 o
  12   3   1     8330.59     8895.81     85.88 o
  13   3   1     3639.49     3193.79     40.49 o
  14   3   1     1136.17     1172.46     26.32 o
  15   3   1     5073.77     5220.79     57.95 o
  16   3   1      967.87     1133.95     28.22 o
  17   3   1     3337.80     3149.42     42.10 o
  18   3   1       67.15       27.26     12.40 o
  19   3   1      906.08      838.26     26.18 o
  20   3   1        9.01       13.64     12.24 o
  21   3   1      677.95      675.04     31.23 o
  22   3   1     1420.51     1359.89     50.38 o
  23   3   1     4176.45     4154.00     73.86 o
  24   3   1      173.96      216.38     23.52 o
  25   3   1       38.81       44.70     18.01 o
  26   3   1      153.40      150.00     23.92 o
  27   3   1      930.25      963.88     51.52 o
  28   3   1        0.14        0.00     27.67 o
  29   3   1      117.87      140.01     50.29 o
  30   3   1      191.60       74.00     46.24 o
  31   3   1       47.41       83.33     62.59 o
  32   3   1        9.61       36.57     61.48 o
  33   3   1      208.57      288.70    131.84 o
   1   4   1     2641.67     2685.11     38.73 o
   2   4   1    10838.39    11591.23    102.63 o
   3   4   1     3750.05     3571.79     41.48 o
   4   4   1      607.53      648.14     19.12 o
   5   4   1     5425.68     5400.72     54.73 o
   6   4   1     6695.14     6963.41     63.05 o
   7   4   1     1781.85     1635.36     29.32 o
   8   4   1     2849.44     3274.27     42.96 o
   9   4   1      813.23      921.24     22.31 o
  10   4   1      960.39      971.82     22.45 o
  11   4   1      100.27      142.18     11.36 o
  12   4   1       13.79       16.96      7.89 o
  13   4   1      315.97      393.14     17.38 o
  14   4   1     1365.31     1538.49     29.30 o
  15   4   1       22.00        2.00      9.13 o
  16   4   1     1366.42     1307.61     29.10 o
  17   4   1        0.07       10.57     11.12 o
  18   4   1       79.04      101.79     15.28 o
  19   4   1      118.54      130.15     16.66 o
  20   4   1      439.77      405.14     27.71 o
  21   4   1       28.00       47.80     16.58 o
  22   4   1        7.41       11.91     16.37 o
  23   4   1      126.65       98.29     24.62 o
  24   4   1        3.55       13.52     20.87 o
  25   4   1      217.70      186.70     33.63 o
  26   4   1       18.01       25.91     21.55 o
  27   4   1      172.80      130.39     28.50 o
  28   4   1      274.73      335.03     41.77 o
  29   4   1       15.75       45.11     40.00 o
  30   4   1       65.66       61.51     47.72 o
  31   4   1      163.71      143.72     72.43 o
   1   5   1     9786.38     9493.83     72.61 o
   2   5   1       16.13       14.12      6.97 o
   3   5   1     2504.30     2398.51     31.48 o
   4   5   1      633.44      621.98     17.81 o
   5   5   1     9327.06     8802.64     69.35 o
   6   5   1       36.67       64.87      8.69 o
   7   5   1      131.93      192.13     12.11 o
   8   5   1        5.90       10.80      7.66 o
   9   5   1     1995.93     1824.45     40.23 o
  10   5   1     2150.08     2091.59     36.18 o
  11   5   1     2019.22     1921.23     32.39 o
  12   5   1      479.13      493.96     19.87 o
  13   5   1     2411.41     2333.15     37.59 o
  14   5   1      894.76      982.01     31.58 o
  15   5   1     5673.68     5520.43     63.79 o
  16   5   1      298.09      289.72     24.34 o
  17   5   1      559.53      543.58     29.37 o
  18   5   1      343.93      347.32     24.95 o
  19   5   1      186.91      185.00     23.14 o
  20   5   1      186.29      244.89     26.82 o
  21   5   1      906.11      993.39     45.27 o
  22   5   1      160.94      132.17     23.61 o
  23   5   1      364.60      354.01     33.06 o
  24   5   1       18.04       37.67     22.16 o
  25   5   1     1999.91     1935.64     63.90 o
  26   5   1      343.52      400.58     36.58 o
  27   5   1      403.47      423.43     39.93 o
  28   5   1        0.53       12.19     27.50 o
  29   5   1      230.59      205.12     40.47 o
  30   5   1       42.85      142.60     47.85 o
  31   5   1      281.44      288.03    106.48 o
   1   6   1        1.30        0.00      7.70 o
   2   6   1      121.40      100.16     10.88 o
   3   6   1     1561.76     1460.90     27.86 o
   4   6   1      210.48      229.48     13.56 o
   5   6   1        7.31       28.48      9.34 o
   6   6   1     1738.57     1762.02     31.88 o
   7   6   1     1186.46     1160.79     29.13 o
   8   6   1     1078.85     1077.25     26.64 o
   9   6   1      363.43      371.88     19.42 o
  10   6   1       92.56      140.41     13.07 o
  11   6   1      192.71      191.39     16.22 o
  12   6   1      924.00      870.58     32.70 o
  13   6   1      405.45      445.73     23.92 o
  14   6   1      380.52      371.12     26.51 o
  15   6   1        1.65       17.23     14.14 o
  16   6   1      830.80      869.50     43.59 o
  17   6   1      156.11      134.28     19.96 o
  18   6   1      227.93      219.97     24.87 o
  19   6   1      152.99      149.13     24.87 o
  20   6   1      281.75      267.95     35.03 o
  21   6   1       67.35       72.59     23.72 o
  22   6   1      279.57      242.82     31.50 o
  23   6   1       65.13       36.41     22.93 o
  24   6   1      284.31      281.93     33.80 o
  25   6   1       16.04       54.65     29.67 o
  26   6   1       57.19       44.76     27.47 o
  27   6   1        0.13        0.00     29.85 o
  28   6   1       81.34       78.20     30.92 o
  29   6   1       59.86       25.06     32.94 o
   1   7   1       36.68       38.09     11.24 o
   2   7   1      246.07      250.91     17.92 o
   3   7   1     1510.23     1606.80     38.76 o
   4   7   1     1343.27     1524.25     34.38 o
   5   7   1      891.42      884.47     27.70 o
   6   7   1       39.99       23.03     12.50 o
   7   7   1     5516.39     5460.47     63.94 o
   8   7   1      490.35      521.82     25.19 o
   9   7   1     2991.84     2884.12     50.94 o
  10   7   1      472.74      466.37     23.98 o
  11   7   1     1476.00     1478.84     51.28 o
  12   7   1      332.05      348.59     24.29 o
  13   7   1     2809.03     2937.46     62.03 o
  14   7   1      253.42      315.91     27.54 o
  15   7   1     2779.45     2795.43     61.78 o
  16   7   1      679.01      781.04     38.65 o
  17   7   1      547.85      489.69     37.18 o
  18   7   1      412.62      386.84     33.99 o
  19   7   1      868.69      946.39     49.34 o
  20   7   1      141.86      170.34     29.37 o
  21   7   1        5.94        0.00     22.23 o
  22   7   1        3.60        0.00     24.22 o
  23   7   1       60.65       63.98     26.92 o
  24   7   1       26.77       17.78     26.12 o
  25   7   1      150.94      125.21     31.14 o
  26   7   1        3.08        7.40     28.92 o
  27   7   1      237.40      242.85     43.95 o
   1   8   1     1104.33     1092.17     35.63 o
   2   8   1     2209.22     2072.99     45.93 o
   3   8   1       22.49        3.81     12.70 o
   4   8   1      369.37      433.99     25.04 o
   5   8   1       31.63       49.98     14.53 o
   6   8   1        6.17        0.00     12.88 o
   7   8   1      790.10      721.34     30.11 o
   8   8   1       44.97       31.37     14.46 o
   9   8   1        0.80       13.07     15.39 o
  10   8   1      601.16      537.10     29.77 o
  11   8   1       14.05       35.70     18.47 o
  12   8   1        9.45       81.24     19.39 o
  13   8   1      101.48      108.58     23.59 o
  14   8   1       67.14       31.85     20.56 o
  15   8   1      353.28      338.20     32.53 o
  16   8   1      109.01       82.05     25.16 o
  17   8   1        3.20       14.59     23.13 o
  18   8   1       14.17       15.36     23.44 o
  19   8   1      106.61       45.30     26.33 o
  20   8   1        9.48       36.11     25.94 o
  21   8   1      193.01      131.55     30.83 o
  22   8   1      351.10      356.19     38.93 o
  23   8   1        0.75        0.00     27.39 o
  24   8   1        0.16        8.22     31.12 o
   1   9   1      851.14      912.04     36.23 o
   2   9   1      486.87      507.83     29.15 o
   3   9   1     1780.56     1885.13     48.62 o
   4   9   1      110.30      173.19     20.62 o
   5   9   1      151.03      158.50     20.55 o
   6   9   1      428.77      537.24     30.18 o
   7   9   1     2097.54     2119.32     51.18 o
   8   9   1      118.58      109.92     20.96 o
   9   9   1      698.19      718.99     37.19 o
  10   9   1       12.28       14.02     19.91 o
  11   9   1     1189.38     1140.86     50.02 o
  12   9   1        2.03       28.62     22.49 o
  13   9   1     1184.59     1218.26     57.00 o
  14   9   1      154.88      136.69     31.00 o
  15   9   1       51.05       46.28     28.87 o
  16   9   1       97.39       74.92     31.52 o
  17   9   1      426.58      536.87     51.38 o
  18   9   1       15.26       18.96     29.09 o
  19   9   1       33.61        0.00     28.65 o
  20   9   1        7.23        0.00     33.25 o
   1  10   1      107.05       78.91     19.75 o
   2  10   1       50.50       67.10     19.25 o
   3  10   1        7.64       39.59     18.54 o
   4  10   1       43.73       53.89     18.96 o
   5  10   1      943.01      858.87     39.64 o
   6  10   1        0.80       34.77     19.01 o
   7  10   1       98.84       75.13     24.48 o
   8  10   1     1215.92     1208.68     52.67 o
   9  10   1      258.15      323.28     40.42 o
  10  10   1       31.95       56.05     24.98 o
  11  10   1       15.33       18.76     24.97 o
  12  10   1        2.76       19.61     26.65 o
  13  10   1      133.97      105.53     32.35 o
  14  10   1       11.63        2.16     35.86 o
  15  10   1       14.47       56.75     49.95 o
   1  11   1      199.56      166.75     24.93 o
   2  11   1        3.20       33.12     21.50 o
   3  11   1      284.76      259.94     29.49 o
   4  11   1        1.87        6.51     22.16 o
   5  11   1       92.85      135.83     28.76 o
   6  11   1       11.88       25.02     28.88 o
   0   0   2    49475.11    43869.46   1019.96 o
   1   0   2    13464.74    13249.40    163.28 o
   2   0   2      832.05      933.99     19.77 o
   3   0   2    13942.41    13129.74    310.91 o
   4   0   2   131347.28   130499.90   1219.62 o
   5   0   2    10919.19    10869.03    116.74 o
   6   0   2      126.25      175.12     13.73 o
   7   0   2     3946.51     4043.84     56.14 o
   8   0   2     3016.91     3022.44     48.15 o
   9   0   2      534.30      616.98     23.26 o
  10   0   2     2732.30     2981.47     51.78 o
  11   0   2       65.77      188.40     20.04 o
  12   0   2    17907.52    17019.81    192.50 o
  13   0   2      123.62      137.02     15.93 o
  14   0   2      549.47      643.87     35.99 o
  15   0   2      423.99      557.01     68.29 o
  16   0   2    11744.80    10854.32    145.03 o
  17   0   2      552.72      744.32     29.83 o
  18   0   2      187.80      187.32     24.02 o
  19   0   2      624.40      840.40     33.49 o
  20   0   2     6588.78     6459.73     94.20 o
  21   0   2        2.38       67.30     16.41 o
  22   0   2      524.88      457.78     36.16 o
  23   0   2       39.19      556.63     82.66 o
  24   0   2    11150.02    10938.95    168.46 o
  25   0   2      964.03     1148.86     62.50 o
  26   0   2      102.16      131.74     42.96 o
  27   0   2      926.79     1142.13    110.14 o
  28   0   2     1220.83     1381.24    122.12 o
  29   0   2      312.64      312.57     93.57 o
  30   0   2       29.29       68.95     51.00 o
  31   0   2       87.65       66.13     86.52 o
  32   0   2     1745.85     1898.24    151.17 o
  33   0   2      124.43      115.73     62.66 o
  34   0   2      140.25      147.60     68.55 o
  35   0   2      134.54      159.59     98.89 o
   0   1   2     4443.00     4503.44     67.87 o
   1   1   2    16487.70    17946.09    139.56 o
   2   1   2        7.67       18.69      3.52 o
   3   1   2      144.57      154.04      6.28 o
   4   1   2     5038.31     5129.00     45.02 o
   5   1   2     3029.96     2860.22     30.05 o
   6   1   2    18439.08    18777.06    137.69 o
   7   1   2     2538.26     2614.40     31.77 o
   8   1   2      408.10      480.38     13.04 o
   9   1   2    17966.01    17083.79    137.21 o
  10   1   2     1914.56     2121.73     31.36 o
  11   1   2     7883.77     7516.61     71.17 o
  12   1   2     3683.96     3981.57     47.41 o
  13   1   2     6848.18     6330.79     66.15 o
  14   1   2     2269.53     2703.84     40.12 o
  15   1   2    19542.63    19539.66    146.95 o
  16   1   2      270.19      308.51     15.84 o
  17   1   2     1512.92     1297.06     27.73 o
  18   1   2       35.27       37.29      9.59 o
  19   1   2     2139.51     2245.88     43.91 o
  20   1   2       27.46       80.39     11.42 o
  21   1   2     3141.04     2991.76     45.87 o
  22   1   2      161.59      151.39     18.26 o
  23   1   2      547.15      639.58     41.20 o
  24   1   2      386.67      474.34     31.59 o
  25   1   2      832.05      833.81     41.95 o
  26   1   2      132.35      200.07     28.51 o
  27   1   2     1103.37     1077.44     76.80 o
  28   1   2      363.16      438.21     54.09 o
  29   1   2      756.18      682.97    105.67 o
  30   1   2      414.12      490.84     62.77 o
  31   1   2      484.50      451.04     60.20 o
  32   1   2       68.33       82.08     54.85 o
  33   1   2       48.10       95.24     43.64 o
  34   1   2      132.92      171.62     55.02 o
   0   2   2    12650.71    13417.79    144.95 o
   1   2   2    14665.09    15227.92    119.48 o
   2   2   2      671.91      755.68     17.70 o
   3   2   2      267.88      247.94     10.88 o
   4   2   2     3492.33     3297.15     35.94 o
   5   2   2    10673.43    10445.56     85.55 o
   6   2   2    24248.30    24969.76    181.57 o
   7   2   2     8474.31     8459.78     74.50 o
   8   2   2      282.25      368.16     13.32 o
   9   2   2     1648.21     1928.39     28.97 o
  10   2   2    16278.12    15314.59    124.36 o
  11   2   2     6298.13     6870.64     73.48 o
  12   2   2     1355.71     1369.56     30.52 o
  13   2   2     2329.26     2292.47     33.97 o
  14   2   2    36249.88    33927.57    233.39 o
  15   2   2      440.69      422.24     24.24 o
  16   2   2      132.49       83.47     10.31 o
  17   2   2      795.98      752.18     22.18 o
  18   2   2    21645.47    20833.92    145.86 o
  19   2   2     2783.62     2712.49     41.61 o
  20   2   2     1017.77     1049.47     29.35 o
  21   2   2       35.63       92.32     13.55 o
  22   2   2    10127.50    10146.31    102.47 o
  23   2   2      604.46      650.46     29.42 o
  24   2   2      173.54      189.14     23.48 o
  25   2   2      903.26      919.78     47.26 o
  26   2   2      868.37     1045.18     51.05 o
  27   2   2       10.34       43.37     21.67 o
  28   2   2        3.34       20.21     26.23 o
  29   2   2      158.08      167.83     45.11 o
  30   2   2      199.68      285.05     56.23 o
  31   2   2      277.48      347.46     61.17 o
  32   2   2        0.78        0.00     37.94 o
  33   2   2       14.15        0.00     44.14 o
  34   2   2      388.50      716.49    153.47 o
   0   3   2    39378.72    40000.42    397.44 o
   1   3   2     2481.24     2655.36     34.00 o
   2   3   2     3344.64     3533.44     42.59 o
   3   3   2     1732.35     1789.13     27.15 o
   4   3   2       25.43       46.55      8.98 o
   5   3   2     2293.79     2162.89     31.00 o
   6   3   2     6475.58     6449.86     66.47 o
   7   3   2    21374.22    21688.72    166.66 o
   8   3   2     1240.95     1361.80     27.14 o
   9   3   2      502.40      634.57     25.98 o
  10   3   2     2920.10     3092.32     39.79 o
  11   3   2     4397.31     4338.90     49.68 o
  12   3   2     2308.94     2559.25     36.01 o
  13   3   2     4316.03     4445.32     59.39 o
  14   3   2     1220.43     1161.17     24.55 o
  15   3   2     4721.62     4557.25     54.92 o
  16   3   2      289.12      326.36     17.33 o
  17   3   2     3404.81     3299.37     43.76 o
  18   3   2     1093.95     1078.52     27.28 o
  19   3   2     1602.19     1611.68     46.10 o
  20   3   2     1375.87     1352.90     34.49 o
  21   3   2     3669.53     3545.42     66.89 o
  22   3   2        4.17       16.07     14.15 o
  23   3   2       20.96       25.87     15.19 o
  24   3   2     1978.67     1988.48     55.90 o
  25   3   2     1458.43     1417.33     55.44 o
  26   3   2      856.38      750.28     50.15 o
  27   3   2      761.42      789.67     52.59 o
  28   3   2       71.70       74.90     28.78 o
  29   3   2      367.12      409.44     51.18 o
  30   3   2      371.72      436.00     72.35 o
  31   3   2      241.00      229.26     59.78 o
  32   3   2        1.00       19.80     45.63 o
  33   3   2        2.47       26.62     96.37 o
   0   4   2     6605.60     6488.89    109.02 o
   1   4   2     8197.22     8100.00     75.64 o
   2   4   2      335.44      455.01     16.20 o
   3   4   2      203.22      187.84     11.16 o
   4   4   2    33798.27    33808.04    213.13 o
   5   4   2     6016.75     6091.42     55.42 o
   6   4   2     3201.50     3232.18     47.10 o
   7   4   2    13481.25    13392.12     98.19 o
   8   4   2    28493.96    28055.38    178.86 o
   9   4   2      717.85      743.20     23.63 o
  10   4   2     1875.76     2062.18     32.06 o
  11   4   2     1539.80     1566.02     28.74 o
  12   4   2     4961.96     4524.73     50.89 o
  13   4   2      967.73     1264.30     25.74 o
  14   4   2     1590.40     1692.81     31.01 o
  15   4   2       79.18       95.27     11.77 o
  16   4   2     3457.73     3272.47     46.23 o
  17   4   2      756.08      806.88     29.85 o
  18   4   2       19.47        3.95     11.62 o
  19   4   2      601.07      626.14     29.22 o
  20   4   2     3791.90     3614.17     63.67 o
  21   4   2      202.04      157.87     20.15 o
  22   4   2     1093.95     1082.82     40.34 o
  23   4   2      771.06      696.08     37.03 o
  24   4   2     3692.43     3919.77     74.99 o
  25   4   2       53.93       72.83     22.37 o
  26   4   2      247.80      196.51     31.42 o
  27   4   2        0.69       41.81     27.49 o
  28   4   2     1210.26     1362.03     74.95 o
  29   4   2      191.92      119.38     36.42 o
  30   4   2      162.08      129.96     46.83 o
  31   4   2      260.04      329.64     69.16 o
   0   5   2     1225.63     1363.38     56.07 o
   1   5   2     3422.91     3460.92     38.32 o
   2   5   2       59.64       23.48      7.45 o
   3   5   2     1792.52     1619.90     25.67 o
   4   5   2     1828.53     1745.91     32.07 o
   5   5   2     5141.21     5009.83     52.54 o
   6   5   2     7208.19     7255.48     63.59 o
   7   5   2      801.38      788.44     22.00 o
   8   5   2     1842.89     1689.94     32.03 o
   9   5   2     6027.95     5516.76     71.61 o
  10   5   2      305.92      254.06     14.57 o
  11   5   2     5339.77     5263.30     60.13 o
  12   5   2      318.70      375.48     17.44 o
  13   5   2      511.56      496.16     20.48 o
  14   5   2      941.50     1063.87     29.40 o
  15   5   2     1586.93     1550.73     36.04 o
  16   5   2      449.10      529.48     24.50 o
  17   5   2      540.49      630.86     35.05 o
  18   5   2      794.04      895.58     46.31 o
  19   5   2     2201.86     2221.52     55.47 o
  20   5   2       49.67       61.84     19.31 o
  21   5   2      392.85      440.63     39.05 o
  22   5   2      748.64      811.15     43.17 o
  23   5   2       40.89       68.14     22.81 o
  24   5   2        5.61        0.00     20.10 o
  25   5   2      511.20      498.37     44.85 o
  26   5   2       31.69       13.75     26.11 o
  27   5   2       97.91      114.54     31.57 o
  28   5   2      266.75      259.95     41.46 o
  29   5   2      142.28      187.21     43.45 o
  30   5   2       12.94       31.70     40.74 o
  31   5   2      132.25       60.89     62.63 o
   0   6   2     3245.73     3553.84     60.01 o
   1   6   2     1762.57     1861.92     30.84 o
   2   6   2     3405.57     3227.62     40.25 o
   3   6   2      661.66      806.65     23.77 o
   4   6   2      653.64      634.31     21.16 o
   5   6   2       39.16       15.97      9.17 o
   6   6   2    17939.28    17350.19    131.69 o
   7   6   2      287.37      351.12     17.52 o
   8   6   2       17.50       14.80      9.56 o
   9   6   2     2953.47     2958.63     42.77 o
  10   6   2    13285.08    13192.70    113.95 o
  11   6   2     1968.84     1836.19     49.22 o
  12   6   2      512.70      547.54     25.44 o
  13   6   2      272.07      337.64     28.42 o
  14   6   2     3130.03     3150.69     59.98 o
  15   6   2      479.71      497.72     29.89 o
  16   6   2        6.54       26.46     16.04 o
  17   6   2        1.21        0.00     14.99 o
  18   6   2     1977.38     2079.61     57.50 o
  19   6   2      144.02      108.85     21.98 o
  20   6   2        9.75        0.00     19.96 o
  21   6   2      197.95      171.90     27.68 o
  22   6   2     2432.12     2592.75     90.84 o
  23   6   2       10.14       41.69     23.14 o
  24   6   2        0.41        0.00     22.09 o
  25   6   2      310.29      302.10     35.30 o
  26   6   2     1399.22     1524.33     63.07 o
  27   6   2       86.66       58.14     29.02 o
  28   6   2       12.64       14.97     29.75 o
  29   6   2       82.43       91.47     41.43 o
   0   7   2     2142.11     2363.41     56.90 o
   1   7   2     3223.52     3002.50     45.67 o
   2   7   2      642.48      736.50     26.02 o
   3   7   2     1966.47     1885.49     37.66 o
   4   7   2      359.39      448.18     21.60 o
   5   7   2      555.56      518.91     23.62 o
   6   7   2        2.22        0.00     10.23 o
   7   7   2     1711.04     1624.13     38.77 o
   8   7   2      294.84      379.88     20.54 o
   9   7   2      580.04      616.59     26.14 o
  10   7   2     1061.10     1024.13     33.17 o
  11   7   2      229.71      232.72     23.82 o
  12   7   2      488.32      469.92     33.21 o
  13   7   2     2570.24     2470.66     58.11 o
  14   7   2      451.18      408.62     31.73 o
  15   7   2     3179.86     3345.05     71.12 o
  16   7   2       11.26       30.71     18.50 o
  17   7   2       53.81       63.96     20.57 o
  18   7   2      108.90      139.78     24.62 o
  19   7   2      762.25      879.58     44.44 o
  20   7   2      300.08      280.59     32.91 o
  21   7   2     1328.55     1296.96     57.38 o
  22   7   2      140.43       91.25     27.40 o
  23   7   2      304.77      357.46     45.46 o
  24   7   2      163.15      149.82     32.35 o
  25   7   2      134.62      105.38     31.25 o
  26   7   2       71.51       65.69     31.96 o
  27   7   2       95.60       83.42     32.58 o
   0   8   2     3909.05     3714.68     83.35 o
   1   8   2      296.50      244.11     20.52 o
   2   8   2        9.54       43.34     13.74 o
   3   8   2      253.06      314.53     21.94 o
   4   8   2     1516.47     1457.45     40.15 o
   5   8   2     1788.11     1840.19     42.55 o
   6   8   2        7.02       11.66     13.08 o
   7   8   2      940.00     1112.29     36.69 o
   8   8   2     6097.58     6006.06     81.10 o
   9   8   2       41.93       66.86     17.31 o
  10   8   2       22.58       11.05     15.89 o
  11   8   2     1018.02     1049.20     42.60 o
  12   8   2     8653.89     8495.53    121.28 o
  13   8   2      409.29      497.65     35.58 o
  14   8   2     1274.97     1281.99     51.83 o
  15   8   2        1.08        0.00     20.13 o
  16   8   2     1252.24     1349.07     52.06 o
  17   8   2      487.91      522.57     41.20 o
  18   8   2      538.01      472.67     41.38 o
  19   8   2       74.88       63.50     25.81 o
  20   8   2      429.40      469.09     41.48 o
  21   8   2        7.70        0.00     24.35 o
  22   8   2       19.54        0.00     26.67 o
  23   8   2      123.91       93.75     30.73 o
  24   8   2     1100.32     1356.26     69.16 o
   0   9   2      279.29      211.82     31.09 o
   1   9   2     1078.49     1060.25     38.78 o
   2   9   2      542.73      535.28     29.40 o
   3   9   2     1401.93     1382.53     44.48 o
   4   9   2      165.44      190.88     21.10 o
   5   9   2     1537.20     1432.64     43.85 o
   6   9   2      421.78      504.65     35.34 o
   7   9   2      225.73      211.76     24.14 o
   8   9   2      353.84      301.01     26.99 o
   9   9   2       58.75       21.75     17.25 o
  10   9   2        9.05       15.51     19.91 o
  11   9   2      195.87      165.63     29.23 o
  12   9   2      125.96      118.40     26.83 o
  13   9   2      686.62      708.10     46.32 o
  14   9   2       26.13       18.74     24.10 o
  15   9   2      599.57      719.00     61.06 o
  16   9   2      310.96      229.31     36.12 o
  17   9   2      302.19      344.82     40.32 o
  18   9   2      328.41      194.05     36.81 o
  19   9   2       88.89      112.67     33.63 o
  20   9   2       12.77       23.63     36.27 o
   0  10   2        0.61       26.78     25.45 o
   1  10   2      203.63      190.54     23.34 o
   2  10   2     4079.53     4092.63     71.59 o
   3  10   2     1767.81     1842.48     51.69 o
   4  10   2       63.67       63.24     19.91 o
   5  10   2      123.23       93.66     21.54 o
   6  10   2     1700.20     1625.50     54.37 o
   7  10   2       91.24       91.49     22.32 o
   8  10   2        2.20       65.69     22.63 o
   9  10   2      217.49      274.25     31.58 o
  10  10   2      939.00     1078.97     58.09 o
  11  10   2        1.23       24.74     25.42 o
  12  10   2        2.19        0.00     25.52 o
  13  10   2      110.50      156.19     32.64 o
  14  10   2      599.21      554.40     60.47 o
  15  10   2       50.22       16.59     40.90 o
   0  11   2        8.01       25.72     29.13 o
   1  11   2      369.71      323.77     30.43 o
   2  11   2      100.93      152.29     25.69 o
   3  11   2       76.14      135.82     25.68 o
   4  11   2      271.97      413.57     38.47 o
   5  11   2      559.87      456.06     42.59 o
   1   1   3    27288.74    29731.25    205.64 o
   2   1   3     5105.27     5516.86     48.01 o
   3   1   3     7844.42     8987.98     71.49 o
   4   1   3    13034.79    13445.75    101.68 o
   5   1   3    72319.25    71147.74    497.58 o
   6   1   3       51.57       30.50      5.86 o
   7   1   3    18468.56    17873.08    149.97 o
   8   1   3     6879.57     7274.63     74.63 o
   9   1   3    13217.19    13972.67    117.62 o
  10   1   3      102.28      121.01     10.62 o
  11   1   3      374.08      368.13     16.79 o
  12   1   3     2683.69     3009.59     40.86 o
  13   1   3     1905.21     1994.78     41.70 o
  14   1   3      381.11      422.80     18.51 o
  15   1   3     3148.66     2885.96     38.27 o
  16   1   3     1259.19     1418.17     26.73 o
  17   1   3     1819.00     1844.18     35.78 o
  18   1   3      698.11      717.45     21.67 o
  19   1   3     5275.05     5287.88     64.33 o
  20   1   3       10.34       24.04     10.88 o
  21   1   3       92.86       60.22     16.82 o
  22   1   3      215.77      188.48     19.30 o
  23   1   3       80.77       73.97     16.22 o
  24   1   3       21.79       68.35     17.06 o
  25   1   3     1244.63     1279.42     47.59 o
  26   1   3        3.79       41.89     20.10 o
  27   1   3     1210.28     1264.71     55.32 o
  28   1   3       49.68      104.52     33.85 o
  29   1   3     1346.99     1333.74    144.66 o
  30   1   3      225.15      341.84     54.86 o
  31   1   3     1278.84     1552.70     97.83 o
  32   1   3       62.25       53.04     37.97 o
  33   1   3       84.47        0.00     38.36 o
  34   1   3        8.29        3.80     41.21 o
   1   2   3     4104.46     4234.02     48.15 o
   2   2   3    40159.69    40941.94    296.34 o
   3   2   3     6479.63     6435.13     65.23 o
   4   2   3     2839.36     2877.60     33.14 o
   5   2   3     1385.06     1353.82     21.58 o
   6   2   3     1547.07     1758.90     25.58 o
   7   2   3      424.83      467.85     14.01 o
   8   2   3     5898.45     6265.97     60.68 o
   9   2   3        2.21        0.00      5.35 o
  10   2   3       39.15       60.49      7.93 o
  11   2   3     1801.21     1739.38     27.55 o
  12   2   3     2525.40     2363.29     34.85 o
  13   2   3       91.97       70.05      9.29 o
  14   2   3       39.95       51.78     10.30 o
  15   2   3     1365.11     1502.41     31.67 o
  16   2   3       87.72      113.56     10.67 o
  17   2   3       64.63       69.24     10.47 o
  18   2   3       26.41       32.39     10.15 o
  19   2   3      633.94      620.87     22.83 o
  20   2   3      134.32      158.02     15.08 o
  21   2   3      831.67      800.12     28.10 o
  22   2   3       26.52       11.27     12.82 o
  23   2   3      591.48      636.89     31.54 o
  24   2   3      496.70      435.69     31.93 o
  25   2   3       14.03        0.00     18.58 o
  26   2   3      237.13      261.55     30.68 o
  27   2   3        2.37        0.00     20.16 o
  28   2   3       48.73       40.36     23.16 o
  29   2   3       15.82       27.79     27.99 o
  30   2   3        6.35       11.04     34.16 o
  31   2   3       31.01       12.89     42.45 o
  32   2   3       32.30        4.27     38.76 o
  33   2   3       43.72       22.51     59.20 o
  34   2   3        0.49       79.59     79.06 o
   1   3   3    10246.46    10617.45     94.55 o
   2   3   3    10537.13    10750.16    102.88 o
   3   3   3     4508.94     4473.40     55.74 o
   4   3   3       53.95       66.74      8.57 o
   5   3   3       48.54       45.79      8.26 o
   6   3   3     2195.73     2217.49     36.90 o
   7   3   3     5088.44     4816.20     53.33 o
   8   3   3      365.46      430.82     15.51 o
   9   3   3     7027.73     7285.26     68.06 o
  10   3   3      253.13      246.67     12.93 o
  11   3   3     8732.14     8426.26     72.33 o
  12   3   3     3030.20     3467.87     40.05 o
  13   3   3    11260.30    11961.85     92.10 o
  14   3   3     7216.83     7593.32     68.87 o
  15   3   3      725.07      660.50     20.91 o
  16   3   3       88.29      103.45     12.49 o
  17   3   3     4888.98     4937.50     58.03 o
  18   3   3      145.34      148.03     14.65 o
  19   3   3     2370.79     2341.90     43.31 o
  20   3   3      521.56      485.68     22.50 o
  21   3   3       94.76       75.99     15.09 o
  22   3   3      280.29      294.63     24.63 o
  23   3   3     3191.06     3350.80     59.88 o
  24   3   3      222.81      174.61     24.81 o
  25   3   3      264.68      302.90     36.16 o
  26   3   3      402.83      402.15     41.45 o
  27   3   3      768.92      850.89     55.05 o
  28   3   3        0.07        0.00     24.67 o
  29   3   3      665.14      538.50     48.70 o
  30   3   3        8.85       23.18     30.86 o
  31   3   3       87.43       27.63     46.86 o
  32   3   3       27.36       36.93     47.80 o
  33   3   3      226.20      411.68    124.18 o
   1   4   3       82.75       99.07      9.89 o
   2   4   3      952.40      856.53     19.71 o
   3   4   3    14683.79    15334.71    107.16 o
   4   4   3      369.61      395.10     15.27 o
   5   4   3       92.03       95.83     10.06 o
   6   4   3     3878.14     4202.14     42.53 o
   7   4   3      413.69      421.90     17.89 o
   8   4   3      461.73      506.63     16.24 o
   9   4   3      843.80      918.79     21.53 o
  10   4   3       14.79       51.69      8.55 o
  11   4   3        0.11        0.00      6.90 o
  12   4   3     1251.36     1251.62     31.63 o
  13   4   3       97.76      114.80     10.75 o
  14   4   3     2427.04     2285.79     42.59 o
  15   4   3        6.57       16.05     10.86 o
  16   4   3      180.89      253.26     20.88 o
  17   4   3       35.22       42.63     12.56 o
  18   4   3      194.36      238.60     18.27 o
  19   4   3        4.45        2.29     12.36 o
  20   4   3       17.30       20.55     14.55 o
  21   4   3       99.92       81.21     18.21 o
  22   4   3       73.37       38.04     17.15 o
  23   4   3       81.10       78.68     19.67 o
  24   4   3       24.48       43.07     21.07 o
  25   4   3       17.72        0.00     20.12 o
  26   4   3       86.96      122.60     30.52 o
  27   4   3      401.60      349.24     41.31 o
  28   4   3       34.83        0.00     33.19 o
  29   4   3       38.25       22.04     33.06 o
  30   4   3        4.34       30.52     35.69 o
  31   4   3       13.47       51.08     38.60 o
  32   4   3        0.03       29.28     80.66 o
   1   5   3     7108.01     6652.50     57.24 o
   2   5   3    10348.86    10439.17     77.98 o
   3   5   3     4566.30     4705.44     45.96 o
   4   5   3      646.27      720.94     20.36 o
   5   5   3     2481.04     2450.92     32.52 o
   6   5   3      127.32      124.01     11.32 o
   7   5   3       23.38       11.62      7.77 o
   8   5   3       18.03        6.95      8.13 o
   9   5   3     8837.04     8716.77     78.92 o
  10   5   3     1757.55     1705.59     31.01 o
  11   5   3     5665.27     5443.93     57.50 o
  12   5   3     1519.13     1577.38     39.38 o
  13   5   3      934.04      830.96     27.84 o
  14   5   3       20.01       33.86     11.84 o
  15   5   3     1468.96     1633.52     39.01 o
  16   5   3       13.56       17.66     12.85 o
  17   5   3     1777.68     1586.58     38.57 o
  18   5   3       88.96       92.24     16.90 o
  19   5   3      471.85      553.00     29.67 o
  20   5   3       21.93        3.84     14.92 o
  21   5   3     1007.15      996.40     40.83 o
  22   5   3       77.16       71.67     21.45 o
  23   5   3      617.16      541.97     38.46 o
  24   5   3       18.82        5.11     20.71 o
  25   5   3      182.37      223.50     35.03 o
  26   5   3        9.72       10.09     24.83 o
  27   5   3      581.93      486.33     48.12 o
  28   5   3      191.64      149.89     41.05 o
  29   5   3      999.64     1091.43     75.01 o
  30   5   3        9.03       33.91     36.67 o
  31   5   3      197.49      106.55     59.33 o
   1   6   3     1867.19     1970.54     32.76 o
   2   6   3      933.85     1028.55     25.50 o
   3   6   3       56.27       65.56     10.59 o
   4   6   3     3390.72     3459.86     44.24 o
   5   6   3      946.14     1014.20     27.83 o
   6   6   3     1231.90     1326.17     29.04 o
   7   6   3       10.69       15.25      9.46 o
   8   6   3      196.05      154.38     13.52 o
   9   6   3      148.57      164.79     15.78 o
  10   6   3     1095.89     1214.11     31.26 o
  11   6   3      358.86      345.44     19.91 o
  12   6   3      251.28      295.18     19.63 o
  13   6   3      138.15      203.43     18.07 o
  14   6   3      114.18       83.50     13.91 o
  15   6   3     1791.96     1649.17     44.97 o
  16   6   3     3568.22     3188.42     62.72 o
  17   6   3       45.69       35.09     17.79 o
  18   6   3      307.63      240.98     24.56 o
  19   6   3       25.55       14.26     17.95 o
  20   6   3     1401.83     1373.54     50.94 o
  21   6   3      134.13      133.36     24.11 o
  22   6   3      253.27      219.61     30.10 o
  23   6   3       23.41       14.38     23.42 o
  24   6   3       21.70       18.21     23.36 o
  25   6   3        2.12        0.00     24.44 o
  26   6   3      179.74       68.81     28.48 o
  27   6   3        1.00        0.00     28.62 o
  28   6   3        2.11       18.80     33.55 o
  29   6   3       20.50       34.49     39.17 o
   1   7   3      522.76      518.01     22.72 o
   2   7   3        8.84       25.79     11.16 o
   3   7   3     3168.62     2936.68     45.64 o
   4   7   3       16.97       14.74     10.78 o
   5   7   3      141.25      166.32     15.72 o
   6   7   3      146.62      115.19     15.49 o
   7   7   3       75.29       51.11     12.13 o
   8   7   3      190.75      214.94     18.06 o
   9   7   3     3187.42     3237.60     52.55 o
  10   7   3       61.71       53.43     13.39 o
  11   7   3     6040.33     5702.11     95.92 o
  12   7   3       30.15       24.31     15.45 o
  13   7   3      368.32      372.42     25.26 o
  14   7   3     1251.52     1181.12     56.32 o
  15   7   3     1744.34     1852.36     53.64 o
  16   7   3       16.58       39.33     19.76 o
  17   7   3     1999.07     2087.28     58.44 o
  18   7   3       40.93        3.16     18.96 o
  19   7   3      937.62      868.92     45.17 o
  20   7   3      235.74      212.87     29.26 o
  21   7   3     1265.27     1330.43     58.20 o
  22   7   3        1.10        0.00     22.96 o
  23   7   3      466.50      407.10     40.01 o
  24   7   3      231.28      180.34     33.19 o
  25   7   3      153.91      118.64     36.90 o
  26   7   3        2.27        0.00     27.67 o
  27   7   3      175.63      165.47     37.69 o
   1   8   3      373.12      366.44     23.43 o
   2   8   3      573.37      552.66     29.28 o
   3   8   3      154.89      134.79     16.99 o
   4   8   3      203.95      147.65     17.75 o
   5   8   3       48.62       49.40     14.35 o
   6   8   3     1477.46     1322.20     37.63 o
   7   8   3      309.37      340.12     25.86 o
   8   8   3       26.96       16.29     15.07 o
   9   8   3      138.67       96.91     17.85 o
  10   8   3      247.09      241.95     22.66 o
  11   8   3      113.53       81.58     19.24 o
  12   8   3       78.30       35.62     17.97 o
  13   8   3      226.10      178.05     26.48 o
  14   8   3     1307.35     1284.32     52.50 o
  15   8   3        3.29       12.85     21.25 o
  16   8   3       72.57       65.11     23.78 o
  17   8   3        0.58        0.00     19.93 o
  18   8   3      230.40      244.75     34.36 o
  19   8   3      132.54       77.67     27.78 o
  20   8   3       40.39       15.50     25.92 o
  21   8   3       50.86       12.27     26.17 o
  22   8   3      166.13      198.91     34.22 o
  23   8   3        2.97       12.71     27.74 o
  24   8   3        0.02       14.31     31.09 o
   1   9   3      395.54      404.30     26.80 o
   2   9   3       24.95       30.03     16.38 o
   3   9   3     1210.67     1221.42     40.92 o
   4   9   3       95.72      104.78     18.52 o
   5   9   3      964.26      907.54     36.65 o
   6   9   3      104.28      109.63     20.69 o
   7   9   3     1432.38     1638.74     50.50 o
   8   9   3      705.23      584.69     33.86 o
   9   9   3     1452.12     1474.76     49.55 o
  10   9   3      565.67      483.46     35.16 o
  11   9   3      667.92      662.67     41.88 o
  12   9   3       18.25       34.18     24.68 o
  13   9   3       88.16       67.52     24.42 o
  14   9   3       22.32        1.38     22.13 o
  15   9   3       28.20       29.47     24.35 o
  16   9   3       27.61        0.00     24.94 o
  17   9   3      712.79      753.08     53.71 o
  18   9   3       45.62       68.25     32.19 o
  19   9   3      497.40      474.66     53.01 o
  20   9   3       57.13       59.21     37.53 o
   1  10   3        1.94       14.42     18.14 o
   2  10   3      335.49      337.23     27.96 o
   3  10   3      437.39      493.49     31.73 o
   4  10   3      549.23      607.82     35.19 o
   5  10   3       56.52       56.60     21.27 o
   6  10   3       44.61       55.11     21.98 o
   7  10   3        0.05       30.08     21.35 o
   8  10   3        2.01       19.65     21.56 o
   9  10   3      113.90      132.71     27.23 o
  10  10   3       17.09        6.04     22.81 o
  11  10   3       68.78       28.48     25.84 o
  12  10   3        0.08        6.31     25.04 o
  13  10   3        7.06       42.16     30.80 o
  14  10   3      156.81      135.43     39.30 o
  15  10   3        6.14       18.19     37.67 o
   1  11   3      226.85      251.77     31.42 o
   2  11   3       61.23       26.89     24.52 o
   3  11   3      147.27      156.52     31.80 o
   4  11   3        0.05       43.34     27.04 o
   0   0   4    29769.89    31517.80    539.15 o
   1   0   4    21808.11    21933.76    529.70 o
   2   0   4      840.91     1218.64     33.54 o
   3   0   4     9005.50     9845.38    111.42 o
   4   0   4    76465.88    76966.97    794.44 o
   5   0   4    49464.32    49768.81    479.09 o
   6   0   4     7129.52     7539.47     98.27 o
   7   0   4    42867.69    42764.20    418.09 o
   8   0   4    18652.75    18317.87    195.16 o
   9   0   4      660.71      772.20     36.73 o
  10   0   4    13156.59    14194.66    161.30 o
  11   0   4     2015.42     2236.53     52.79 o
  12   0   4      420.03      330.84     19.53 o
  13   0   4     6383.21     6467.54     87.73 o
  14   0   4      409.82      328.51     19.48 o
  15   0   4     5307.76     5050.35     73.03 o
  16   0   4    11574.37    11237.07    140.89 o
  17   0   4     5037.00     4725.15     73.36 o
  18   0   4       17.01       13.26     13.60 o
  19   0   4      633.70      622.96     38.97 o
  20   0   4      304.07      265.68     29.12 o
  21   0   4       19.38       27.84     18.77 o
  22   0   4      973.83     1027.50     51.28 o
  23   0   4     1879.47     1832.54     65.98 o
  24   0   4     1338.49     1243.09     58.30 o
  25   0   4      184.37      169.63     29.23 o
  26   0   4        2.47       11.92     22.66 o
  27   0   4       33.31      177.50     35.51 o
  28   0   4     2691.79     2782.20    114.77 o
  29   0   4      263.71      391.38     79.14 o
  30   0   4      670.58      762.26    103.11 o
  31   0   4      527.22      759.47    196.99 o
  32   0   4     1943.87     2144.82    162.96 o
  33   0   4      172.40      217.88     74.54 o
  34   0   4      328.89      364.15     85.37 o
   0   1   4     9326.64     9438.95    133.82 o
   1   1   4    29602.24    31096.92    217.50 o
   2   1   4     1834.38     1933.62     34.65 o
   3   1   4   102528.63   102086.49    704.95 o
   4   1   4       86.01      113.58      7.56 o
   5   1   4    10276.88    10672.85     86.01 o
   6   1   4     1494.88     1487.36     40.33 o
   7   1   4    10765.85    10213.69     96.62 o
   8   1   4       29.97        9.59      7.06 o
   9   1   4     7406.08     7285.52     77.65 o
  10   1   4    20808.32    21327.19    182.17 o
  11   1   4     7522.82     8170.01     92.69 o
  12   1   4     3803.15     3489.57     44.74 o
  13   1   4       21.14       13.61      6.36 o
  14   1   4      146.44       60.06     11.19 o
  15   1   4       52.50       64.86      9.41 o
  16   1   4     6575.72     7065.64     65.61 o
  17   1   4      221.73      204.19     17.47 o
  18   1   4      226.74      237.99     16.56 o
  19   1   4      760.97      787.34     27.19 o
  20   1   4      332.08      373.13     22.16 o
  21   1   4       36.03       33.42     14.12 o
  22   1   4      257.94      274.20     22.55 o
  23   1   4      576.83      621.23     31.36 o
  24   1   4      752.95      825.98     35.62 o
  25   1   4      406.88      421.53     28.76 o
  26   1   4      943.65      960.22     44.43 o
  27   1   4       13.38       22.60     19.60 o
  28   1   4      679.57      691.15     46.64 o
  29   1   4       69.12      101.60     33.84 o
  30   1   4      241.40      266.66     52.20 o
  31   1   4       11.99       38.57     36.43 o
  32   1   4       10.96       60.22     39.58 o
  33   1   4      316.76      345.69     60.79 o
  34   1   4       59.98       26.49     52.75 o
   0   2   4    81081.94    83877.41    970.80 o
   1   2   4     1022.77     1167.05     26.91 o
   2   2   4     4313.65     4210.28     45.17 o
   3   2   4     2604.89     2451.83     30.63 o
   4   2   4     5096.19     5901.17     56.37 o
   5   2   4    13745.57    14446.82    114.50 o
   6   2   4     2639.56     2217.02     29.99 o
   7   2   4      205.67      219.56     11.49 o
   8   2   4    17158.78    17535.52    145.51 o
   9   2   4    13082.35    12545.68    112.31 o
  10   2   4    21737.48    20896.48    157.50 o
  11   2   4      568.05      687.27     20.96 o
  12   2   4     1085.03      950.11     23.04 o
  13   2   4     7392.08     7327.65     71.58 o
  14   2   4    10696.14    10549.91     90.29 o
  15   2   4    10232.68    10564.21     97.27 o
  16   2   4     2122.46     2118.05     38.34 o
  17   2   4      660.94      691.54     24.09 o
  18   2   4     3896.13     3616.58     50.53 o
  19   2   4     2883.97     2844.13     44.86 o
  20   2   4     1190.66     1194.10     33.25 o
  21   2   4     3967.37     4137.46     68.26 o
  22   2   4     2732.68     2780.04     55.67 o
  23   2   4        3.46       16.95     15.18 o
  24   2   4     2064.89     2014.84     54.17 o
  25   2   4       34.62       24.75     19.25 o
  26   2   4     1679.42     1764.38     57.18 o
  27   2   4      235.36      228.73     31.20 o
  28   2   4       78.46       85.81     25.20 o
  29   2   4        2.12        6.21     25.39 o
  30   2   4      309.54      387.35     60.03 o
  31   2   4       57.06      105.49     57.17 o
  32   2   4      144.87      116.80     50.89 o
  33   2   4       37.07       99.42     81.47 o
  34   2   4      407.76      447.89    134.97 o
   0   3   4    10239.02    10979.05    133.25 o
   1   3   4      244.58      330.86     17.34 o
   2   3   4     2417.49     2673.06     40.99 o
   3   3   4     4752.91     4655.71     61.00 o
   4   3   4      238.34      442.22     17.47 o
   5   3   4     2118.73     1955.60     33.68 o
   6   3   4     4544.60     4260.41     53.49 o
   7   3   4     6753.09     6199.92     59.68 o
   8   3   4     1127.71     1046.13     22.42 o
   9   3   4        3.13        6.51      6.78 o
  10   3   4     7013.46     6772.19     61.68 o
  11   3   4      522.06      643.55     17.76 o
  12   3   4     1323.06     1099.98     23.04 o
  13   3   4       15.49       20.46      8.36 o
  14   3   4     2922.69     2770.92     40.19 o
  15   3   4     1392.55     1305.30     29.32 o
  16   3   4     2083.16     2030.63     36.13 o
  17   3   4       50.24       26.97     10.71 o
  18   3   4      123.98      164.71     15.15 o
  19   3   4      538.33      480.58     22.31 o
  20   3   4     2361.84     2467.81     42.97 o
  21   3   4       90.51       96.03     16.38 o
  22   3   4     3204.04     3464.76     56.98 o
  23   3   4      238.44      232.91     24.78 o
  24   3   4       15.71       23.85     20.65 o
  25   3   4      689.27      731.86     44.74 o
  26   3   4      101.26      103.38     27.74 o
  27   3   4      184.49      103.55     29.58 o
  28   3   4      248.65      220.35     36.15 o
  29   3   4      120.12      118.10     32.99 o
  30   3   4       79.07       98.53     31.56 o
  31   3   4       26.64       10.59     34.96 o
  32   3   4      238.46      173.34     61.31 o
  33   3   4        4.66        0.00     84.65 o
   0   4   4    14576.38    13808.58    144.71 o
   1   4   4     3589.55     4039.37     43.13 o
   2   4   4      317.65      333.68     15.05 o
   3   4   4     1325.16     1212.63     24.75 o
   4   4   4     8005.41     7142.78     65.70 o
   5   4   4    10340.63     9962.29     80.50 o
   6   4   4     2980.44     3172.51     39.26 o
   7   4   4     7717.81     7887.24     71.45 o
   8   4   4    15777.57    14485.06    103.09 o
   9   4   4     2522.57     2365.86     32.02 o
  10   4   4     3152.95     3044.56     39.81 o
  11   4   4     1882.63     1709.20     29.98 o
  12   4   4      109.97       54.75     10.50 o
  13   4   4      972.92      946.09     27.15 o
  14   4   4      135.31       73.13     12.80 o
  15   4   4       40.05       41.84     12.91 o
  16   4   4     4479.63     4449.66     64.40 o
  17   4   4      711.90      760.94     28.07 o
  18   4   4     3207.39     3169.33     51.02 o
  19   4   4     1093.18     1245.42     35.05 o
  20   4   4     5543.25     5455.84     70.63 o
  21   4   4      173.25      125.34     18.96 o
  22   4   4        2.00       14.16     16.00 o
  23   4   4      381.69      472.60     32.12 o
  24   4   4        7.53        7.50     18.30 o
  25   4   4     1902.75     1989.92     98.81 o
  26   4   4       81.82       65.97     30.35 o
  27   4   4      198.92      173.95     34.80 o
  28   4   4     1223.95     1268.68     67.97 o
  29   4   4       56.70       78.09     31.41 o
  30   4   4      710.15      704.61     63.58 o
  31   4   4       15.99       82.13     43.15 o
  32   4   4      893.19     1045.89    153.93 o
   0   5   4     1274.37     1363.91     42.79 o
   1   5   4      324.17      299.20     13.24 o
   2   5   4     1725.10     1533.95     25.36 o
   3   5   4     4416.88     4352.79     52.23 o
   4   5   4     2235.99     2233.48     33.63 o
   5   5   4      763.86      916.90     28.42 o
   6   5   4     2657.75     2515.82     38.81 o
   7   5   4     2544.38     2382.72     36.62 o
   8   5   4     1249.10     1074.09     25.77 o
   9   5   4      882.62      708.83     22.04 o
  10   5   4      548.38      441.48     19.13 o
  11   5   4       50.59       95.08     12.89 o
  12   5   4      557.91      515.39     22.31 o
  13   5   4      687.28      643.98     28.34 o
  14   5   4      180.63      170.93     17.33 o
  15   5   4      457.09      471.99     34.92 o
  16   5   4      855.29      894.45     34.07 o
  17   5   4      752.53      773.05     31.53 o
  18   5   4     1094.40     1218.90     37.81 o
  19   5   4      160.99      173.28     19.05 o
  20   5   4      284.94      319.24     25.42 o
  21   5   4      120.54       86.52     18.93 o
  22   5   4       57.66       38.59     18.40 o
  23   5   4      682.02      665.54     37.26 o
  24   5   4      307.38      407.45     39.30 o
  25   5   4       77.04       77.19     28.37 o
  26   5   4      278.68      275.08     36.31 o
  27   5   4       25.93       52.89     35.02 o
  28   5   4       38.11       38.19     35.10 o
  29   5   4        6.68       37.32     37.51 o
  30   5   4       40.90       30.97     43.34 o
   0   6   4     3578.82     3435.80     65.32 o
   1   6   4      230.58      166.63     13.69 o
   2   6   4     1640.51     1631.30     32.71 o
   3   6   4       18.62        0.48      8.88 o
   4   6   4     1154.40     1286.83     30.44 o
   5   6   4      784.73      780.44     25.72 o
   6   6   4     9541.33     9515.00     82.46 o
   7   6   4     2778.28     2704.07     42.28 o
   8   6   4     2632.55     2738.34     42.81 o
   9   6   4     3590.25     3372.92     48.59 o
  10   6   4     5369.19     5025.47     61.04 o
  11   6   4     2360.31     2295.66     50.39 o
  12   6   4      305.51      377.21     23.79 o
  13   6   4     1143.88     1206.13     37.24 o
  14   6   4     2588.06     2558.39     48.42 o
  15   6   4       11.07        5.25     13.18 o
  16   6   4      118.08       70.98     15.51 o
  17   6   4      626.10      576.16     39.53 o
  18   6   4      416.91      415.15     41.56 o
  19   6   4      568.38      693.04     37.39 o
  20   6   4      764.86      862.64     40.61 o
  21   6   4     1043.41     1042.61     46.95 o
  22   6   4      904.96      963.49     46.36 o
  23   6   4     1070.64     1053.25     51.94 o
  24   6   4      440.83      506.90     39.95 o
  25   6   4      142.53      197.27     35.27 o
  26   6   4      845.12      881.96     57.27 o
  27   6   4       26.40       22.02     28.61 o
  28   6   4        3.54       59.61     36.06 o
  29   6   4      144.85      193.11     50.95 o
   0   7   4     2189.23     2096.84     56.01 o
   1   7   4       24.52       14.19     10.53 o
   2   7   4      197.86      145.29     15.26 o
   3   7   4      884.00      846.54     27.93 o
   4   7   4     1309.63     1332.16     35.35 o
   5   7   4       15.83        0.00     10.28 o
   6   7   4      320.09      254.33     17.94 o
   7   7   4      785.40      723.17     27.79 o
   8   7   4      104.05       85.77     14.85 o
   9   7   4     3542.44     3325.66     60.45 o
  10   7   4      172.36      160.94     25.06 o
  11   7   4      161.93       98.83     17.46 o
  12   7   4      211.93      230.01     21.31 o
  13   7   4      256.52      177.63     21.49 o
  14   7   4      227.09      191.39     21.70 o
  15   7   4       21.50        2.14     15.07 o
  16   7   4     1248.01     1293.44     47.65 o
  17   7   4       28.35        0.00     18.16 o
  18   7   4     2053.70     2136.97     60.30 o
  19   7   4      746.35      660.13     43.69 o
  20   7   4      364.68      377.34     35.02 o
  21   7   4       20.30       14.80     22.76 o
  22   7   4      776.86      826.45     49.25 o
  23   7   4       64.61       66.32     27.63 o
  24   7   4       55.30       89.13     29.21 o
  25   7   4      291.86      257.65     37.94 o
  26   7   4        1.31       24.70     30.77 o
   0   8   4     3491.28     3546.98     85.36 o
   1   8   4       56.80       40.22     13.97 o
   2   8   4     1037.53     1093.43     34.99 o
   3   8   4     1041.77     1024.71     34.41 o
   4   8   4      970.35     1009.81     33.79 o
   5   8   4       76.93      101.37     16.41 o
   6   8   4       49.00       43.19     15.66 o
   7   8   4     2348.58     2173.85     50.77 o
   8   8   4      404.72      431.62     27.20 o
   9   8   4      901.22      876.27     39.06 o
  10   8   4      128.95      164.72     25.22 o
  11   8   4      286.52      311.61     30.04 o
  12   8   4     2452.51     2313.11     58.22 o
  13   8   4       99.49      113.08     21.53 o
  14   8   4      269.13      301.25     31.45 o
  15   8   4     1182.09     1259.30     55.92 o
  16   8   4     1436.88     1486.07     60.28 o
  17   8   4      526.10      575.31     43.90 o
  18   8   4     1061.46     1203.10     54.39 o
  19   8   4       52.29       61.89     27.68 o
  20   8   4     1710.16     1742.81     68.68 o
  21   8   4      104.41       98.05     33.10 o
  22   8   4      306.21      247.89     37.59 o
  23   8   4        8.19       18.29     28.36 o
   0   9   4      522.96      448.40     39.09 o
   1   9   4        0.86        6.90     15.21 o
   2   9   4      613.26      611.60     31.82 o
   3   9   4       27.86       25.00     16.18 o
   4   9   4     2108.46     2270.30     52.87 o
   5   9   4      637.50      587.12     41.63 o
   6   9   4       34.52       30.07     17.89 o
   7   9   4      193.05      178.64     23.04 o
   8   9   4        8.65       14.74     17.49 o
   9   9   4      459.80      450.51     34.18 o
  10   9   4      274.46      203.05     25.54 o
  11   9   4      134.74       51.09     21.34 o
  12   9   4      284.78      287.27     30.87 o
  13   9   4        6.68        0.00     20.98 o
  14   9   4      399.07      424.17     38.40 o
  15   9   4        0.53       14.39     24.28 o
  16   9   4       96.17      110.41     28.75 o
  17   9   4       56.10       68.17     28.36 o
  18   9   4       93.82       71.04     31.75 o
  19   9   4      226.24      174.59     41.00 o
  20   9   4       17.86       11.75     36.87 o
   0  10   4       31.06       50.31     32.17 o
   1  10   4      590.34      543.05     33.14 o
   2  10   4     1230.10     1316.40     46.08 o
   3  10   4      964.74     1060.15     47.42 o
   4  10   4      486.45      468.22     33.39 o
   5  10   4       21.87       41.49     21.53 o
   6  10   4     1445.78     1396.84     51.48 o
   7  10   4      298.97      259.80     33.54 o
   8  10   4      871.65      920.60     47.96 o
   9  10   4        6.80       26.35     22.21 o
  10  10   4      245.27      254.97     33.37 o
  11  10   4       97.85      111.10     27.95 o
  12  10   4       30.52       39.77     25.33 o
  13  10   4      275.09      225.31     43.03 o
  14  10   4      628.17      660.63     62.44 o
   0  11   4      773.60      811.67     67.38 o
   1  11   4      211.72      195.16     30.62 o
   2  11   4       25.31       46.19     26.28 o
   1   1   5    21512.87    23510.38    179.14 o
   2   1   5      894.32      834.79     20.92 o
   3   1   5     2110.39     1828.80     29.32 o
   4   1   5     1412.07     1469.58     24.29 o
   5   1   5    44771.51    45744.14    316.52 o
   6   1   5     1899.10     2081.17     27.66 o
   7   1   5    25349.25    25446.14    208.62 o
   8   1   5     2003.68     2246.14     39.36 o
   9   1   5     1774.71     1776.16     33.12 o
  10   1   5     5923.68     5962.97     70.23 o
  11   1   5     9128.64     9397.95     93.55 o
  12   1   5     2533.13     2297.00     36.96 o
  13   1   5    18253.23    18917.56    150.47 o
  14   1   5      864.75      744.09     24.25 o
  15   1   5     3188.25     3085.99     44.60 o
  16   1   5       14.75       24.32      9.72 o
  17   1   5     1253.76     1189.30     30.36 o
  18   1   5     1202.70     1181.76     31.24 o
  19   1   5     1668.58     1532.57     37.79 o
  20   1   5        0.61        0.00     12.14 o
  21   1   5      801.40      764.77     32.97 o
  22   1   5        0.55       14.59     13.84 o
  23   1   5     1123.20     1092.44     39.83 o
  24   1   5        0.06        6.74     15.06 o
  25   1   5      523.72      553.34     31.79 o
  26   1   5      110.90       89.04     20.38 o
  27   1   5      132.91      135.65     25.55 o
  28   1   5      278.18      339.38     36.41 o
  29   1   5      736.86      807.41     51.17 o
  30   1   5       27.09       34.75     32.45 o
  31   1   5     1135.77     1205.89     89.80 o
  32   1   5        0.67       31.98     37.20 o
  33   1   5      783.14      874.05    106.09 o
  34   1   5       12.06       41.43     58.05 o
   1   2   5      410.79      491.55     29.50 o
   2   2   5     4912.96     4789.43     49.79 o
   3   2   5    15806.92    16278.04    127.80 o
   4   2   5     1077.48     1176.31     21.72 o
   5   2   5     3878.08     4146.35     46.07 o
   6   2   5      920.97     1003.25     20.40 o
   7   2   5      238.83      326.01     15.82 o
   8   2   5     2740.62     2856.98     40.46 o
   9   2   5       69.17       67.25     12.03 o
  10   2   5      141.54      144.14     10.59 o
  11   2   5    14308.79    14784.72    112.99 o
  12   2   5       27.11       24.35      8.81 o
  13   2   5     2325.73     2457.02     39.38 o
  14   2   5     1240.87     1349.71     30.65 o
  15   2   5        7.90       34.54     10.66 o
  16   2   5     5263.64     5327.78     64.57 o
  17   2   5      114.46      109.37     13.18 o
  18   2   5      318.83      379.36     20.16 o
  19   2   5      283.02      304.70     19.27 o
  20   2   5      149.85      113.89     16.68 o
  21   2   5      482.46      520.24     28.14 o
  22   2   5       10.27       29.69     14.33 o
  23   2   5        7.44       21.15     15.38 o
  24   2   5      303.76      296.89     28.09 o
  25   2   5       34.48       17.37     17.35 o
  26   2   5       63.66       69.95     22.92 o
  27   2   5      119.46       63.64     25.22 o
  28   2   5       47.16        4.33     24.14 o
  29   2   5       12.18        0.00     24.22 o
  30   2   5       42.28       25.10     28.74 o
  31   2   5       77.08       35.58     33.27 o
  32   2   5       23.48       23.85     46.91 o
  33   2   5        2.75       24.13     47.14 o
   1   3   5    10086.46     9440.47     88.82 o
   2   3   5     5044.33     5499.72     69.31 o
   3   3   5      681.89      848.83     23.33 o
   4   3   5     1686.70     1958.61     34.27 o
   5   3   5    10324.26    10335.07    104.19 o
   6   3   5      113.81       75.04     11.01 o
   7   3   5     6069.89     5903.85     54.93 o
   8   3   5     1321.28     1312.12     23.38 o
   9   3   5     3116.23     3371.78     38.19 o
  10   3   5       56.30       44.30      7.87 o
  11   3   5     6724.62     6551.31     59.47 o
  12   3   5      325.91      410.60     18.47 o
  13   3   5     5642.81     5404.69     69.63 o
  14   3   5      368.11      397.68     19.97 o
  15   3   5     3606.78     3613.72     50.41 o
  16   3   5        1.64        2.78     10.09 o
  17   3   5     1764.13     1732.43     35.24 o
  18   3   5      207.20      208.11     16.56 o
  19   3   5     2258.55     2165.35     41.89 o
  20   3   5      515.26      556.91     26.86 o
  21   3   5     1718.13     1646.64     43.05 o
  22   3   5        0.08        0.00     15.43 o
  23   3   5      774.55      717.54     37.04 o
  24   3   5      652.38      713.30     40.00 o
  25   3   5      424.39      505.10     39.68 o
  26   3   5       59.42       25.55     22.80 o
  27   3   5      143.77      134.18     31.53 o
  28   3   5      267.73      258.78     39.18 o
  29   3   5       11.30       50.12     28.34 o
  30   3   5       36.24       54.63     30.81 o
  31   3   5      139.02      135.28     36.23 o
  32   3   5       44.44       85.25     40.95 o
  33   3   5      184.26      427.66    128.71 o
   1   4   5     2080.19     2071.53     33.11 o
   2   4   5     1213.67     1249.50     25.28 o
   3   4   5      688.53      745.58     20.61 o
   4   4   5       38.68       36.37      8.16 o
   5   4   5      149.70      184.33     12.37 o
   6   4   5      369.67      396.74     16.78 o
   7   4   5     7257.57     7630.22     68.94 o
   8   4   5        0.03        9.88      7.63 o
   9   4   5       39.01       40.25      8.77 o
  10   4   5        3.17       15.40      8.34 o
  11   4   5      870.82      881.76     25.98 o
  12   4   5      127.26      143.92     14.26 o
  13   4   5       23.96       24.26     10.73 o
  14   4   5     1080.99     1109.13     31.06 o
  15   4   5        1.06        0.00     10.46 o
  16   4   5      852.82      835.82     28.58 o
  17   4   5       53.65       49.31     13.65 o
  18   4   5       12.74        9.44     12.48 o
  19   4   5      354.70      369.98     22.78 o
  20   4   5      105.42       90.50     16.22 o
  21   4   5        2.05        1.66     14.06 o
  22   4   5     1383.89     1448.00     43.44 o
  23   4   5       70.64       37.10     19.94 o
  24   4   5       47.32       40.68     23.13 o
  25   4   5       16.62        0.00     21.98 o
  26   4   5      123.42       99.61     30.87 o
  27   4   5      191.93      162.85     35.81 o
  28   4   5       86.35       74.78     31.13 o
  29   4   5      439.72      418.63     47.83 o
  30   4   5        3.07        0.00     32.30 o
  31   4   5        0.02        8.23     37.77 o
  32   4   5        2.46       36.16     47.68 o
   1   5   5     6210.85     6254.72     64.60 o
   2   5   5       70.28       56.76      8.86 o
   3   5   5     3811.97     3593.93     52.43 o
   4   5   5      403.93      361.11     16.50 o
   5   5   5     5319.54     5148.32     60.47 o
   6   5   5      864.20      847.40     23.35 o
   7   5   5     8618.14     8595.65     76.16 o
   8   5   5      357.01      316.48     16.35 o
   9   5   5     1435.43     1520.14     31.32 o
  10   5   5      736.12      688.49     24.57 o
  11   5   5      807.69      824.68     27.58 o
  12   5   5      219.78      241.61     18.80 o
  13   5   5      705.18      710.67     27.55 o
  14   5   5      147.28      170.43     19.22 o
  15   5   5      127.32      117.58     16.54 o
  16   5   5      528.01      535.93     26.10 o
  17   5   5     1463.55     1353.10     37.75 o
  18   5   5      808.48      837.42     33.05 o
  19   5   5      646.13      615.60     35.94 o
  20   5   5      493.76      505.58     28.80 o
  21   5   5      177.87      170.81     22.38 o
  22   5   5     1225.38     1283.73     48.75 o
  23   5   5      555.15      643.34     38.45 o
  24   5   5       75.21       71.55     22.47 o
  25   5   5     1072.36     1176.70     59.99 o
  26   5   5        0.67        0.00     37.48 o
  27   5   5      680.60      826.71     66.90 o
  28   5   5       71.67       43.51     36.57 o
  29   5   5      403.53      528.82     63.89 o
  30   5   5      141.89       37.38     44.34 o
   1   6   5      616.64      578.19     22.29 o
   2   6   5      448.36      496.95     20.93 o
   3   6   5      309.04      294.87     18.89 o
   4   6   5     1938.09     2075.26     37.52 o
   5   6   5     1057.20     1042.39     30.52 o
   6   6   5      969.71      923.25     27.43 o
   7   6   5     1660.65     1379.15     31.55 o
   8   6   5       19.73       19.35     10.93 o
   9   6   5        0.68        0.00     10.09 o
  10   6   5      111.79       85.37     14.52 o
  11   6   5      328.02      269.15     20.25 o
  12   6   5      593.46      641.86     27.89 o
  13   6   5       24.96        8.27     12.64 o
  14   6   5      384.38      379.71     23.94 o
  15   6   5      264.80      253.40     21.85 o
  16   6   5      740.14      688.40     32.01 o
  17   6   5      130.75       89.87     18.30 o
  18   6   5      236.92      184.70     22.95 o
  19   6   5      474.98      562.18     33.04 o
  20   6   5       18.69        0.00     18.21 o
  21   6   5      416.38      345.92     32.14 o
  22   6   5        7.45       34.80     22.05 o
  23   6   5       23.20       43.09     24.01 o
  24   6   5       38.18       65.11     34.77 o
  25   6   5       54.41       62.75     29.36 o
  26   6   5       91.02       92.44     32.24 o
  27   6   5      131.61      106.86     52.48 o
  28   6   5      127.10      160.15     50.55 o
   1   7   5     2191.12     2052.51     39.80 o
   2   7   5       11.43       19.15     11.41 o
   3   7   5     1771.43     1668.23     37.21 o
   4   7   5      731.40      773.76     29.76 o
   5   7   5     3798.00     3793.75     53.35 o
   6   7   5       29.78       27.64     12.13 o
   7   7   5     2766.35     2632.34     49.74 o
   8   7   5      125.47       81.98     14.80 o
   9   7   5       38.16        3.66     12.71 o
  10   7   5       32.04       36.05     14.54 o
  11   7   5      189.78      188.27     20.46 o
  12   7   5      182.26      205.95     21.98 o
  13   7   5      641.04      563.14     30.23 o
  14   7   5       14.80       22.60     15.83 o
  15   7   5     1680.72     1737.73     48.12 o
  16   7   5      115.90       74.03     19.13 o
  17   7   5     1350.94     1377.38     50.63 o
  18   7   5       80.46       79.91     22.45 o
  19   7   5     2108.16     2039.09     65.81 o
  20   7   5      110.86      128.79     25.30 o
  21   7   5     1213.31     1238.39     54.16 o
  22   7   5        9.99        0.00     23.44 o
  23   7   5      787.30      787.73     51.70 o
  24   7   5       28.75        0.00     28.24 o
  25   7   5       61.63       32.00     30.55 o
  26   7   5        3.45       23.30     35.06 o
   1   8   5       19.24       46.13     13.93 o
   2   8   5        3.84       10.07     12.94 o
   3   8   5      112.59       61.75     14.75 o
   4   8   5       11.49        2.60     13.25 o
   5   8   5     1181.80     1132.85     39.37 o
   6   8   5      954.45     1054.89     38.35 o
   7   8   5       44.29       37.52     15.90 o
   8   8   5      142.77      159.04     19.63 o
   9   8   5      895.92     1033.89     41.77 o
  10   8   5       31.80       30.25     17.23 o
  11   8   5       74.48       84.62     24.33 o
  12   8   5       73.56       54.39     19.55 o
  13   8   5      106.44       99.70     22.69 o
  14   8   5       27.61       19.26     18.54 o
  15   8   5       13.54       19.75     21.17 o
  16   8   5       50.95       92.84     25.50 o
  17   8   5      503.07      473.44     38.32 o
  18   8   5       20.79       50.16     24.14 o
  19   8   5      265.00      240.38     44.45 o
  20   8   5       92.73      113.88     31.02 o
  21   8   5       18.03       14.89     26.59 o
  22   8   5      108.37      164.25     36.02 o
  23   8   5        5.86        0.00     32.13 o
   1   9   5      839.01      786.73     35.09 o
   2   9   5      105.38      136.32     19.59 o
   3   9   5     1276.01     1326.38     45.59 o
   4   9   5        5.72       50.25     18.81 o
   5   9   5     3412.85     3354.35     66.83 o
   6   9   5       48.26       79.39     19.67 o
   7   9   5     1155.82     1252.51     46.59 o
   8   9   5       51.93       34.85     19.23 o
   9   9   5      108.49      133.12     23.52 o
  10   9   5      128.29      102.26     22.62 o
  11   9   5       18.44        0.00     18.84 o
  12   9   5       10.99        0.00     19.67 o
  13   9   5       42.26        0.00     21.03 o
  14   9   5       23.50       26.97     22.43 o
  15   9   5      482.97      413.55     37.39 o
  16   9   5      283.01      287.79     35.15 o
  17   9   5      227.08      265.07     34.77 o
  18   9   5        5.13        0.00     28.03 o
  19   9   5      199.68      193.10     39.13 o
   1  10   5       10.22       12.80     18.53 o
   2  10   5        0.76        0.00     17.95 o
   3  10   5      182.72      157.60     24.55 o
   4  10   5        0.49       12.20     19.57 o
   5  10   5      198.32      160.22     24.96 o
   6  10   5        2.32        2.92     20.36 o
   7  10   5        5.30       13.14     22.69 o
   8  10   5        1.41        8.03     21.65 o
   9  10   5       14.67        0.00     21.69 o
  10  10   5      148.90      173.26     28.82 o
  11  10   5      242.15      187.52     31.54 o
  12  10   5       63.92       28.74     28.08 o
  13  10   5        0.96        0.00     31.63 o
   0   0   6     6666.31     6912.22    130.52 o
   1   0   6    13397.56    14042.14    198.32 o
   2   0   6     9229.08     9068.55    207.18 o
   3   0   6    31535.83    32056.41    325.14 o
   4   0   6      725.41      537.21     22.27 o
   5   0   6      681.27      747.20     40.99 o
   6   0   6     1739.31     1688.96     36.42 o
   7   0   6     1002.23     1024.22     27.90 o
   8   0   6     7014.92     7209.35    121.86 o
   9   0   6     8089.86     7468.77     97.61 o
  10   0   6    36477.46    35776.18    315.05 o
  11   0   6     1831.08     2131.40     38.97 o
  12   0   6    16893.96    17297.92    171.91 o
  13   0   6      340.44      640.25     27.03 o
  14   0   6     6799.36     7040.31     89.27 o
  15   0   6    19592.62    18599.29    188.57 o
  16   0   6       54.85       37.41     14.49 o
  17   0   6     1254.69      992.58     46.68 o
  18   0   6       50.88      103.83     22.29 o
  19   0   6        6.29        0.00     16.79 o
  20   0   6      249.67      264.74     30.26 o
  21   0   6       63.02       25.66     19.73 o
  22   0   6        9.26       19.30     19.09 o
  23   0   6      267.22      244.73     34.07 o
  24   0   6     4323.85     4335.21    104.82 o
  25   0   6     1035.39     1059.00     59.14 o
  26   0   6     2370.44     2536.25     94.95 o
  27   0   6     1919.38     1857.76     76.62 o
  28   0   6     1478.02     1560.60     72.82 o
  29   0   6      672.44      685.79     55.97 o
  30   0   6     1686.29     1942.49    108.55 o
  31   0   6       61.63      171.11     67.38 o
  32   0   6      555.32      562.13    129.77 o
  33   0   6       46.68      111.44     65.87 o
  34   0   6      222.82      183.68    103.42 o
   0   1   6    26621.70    27701.08    352.34 o
   1   1   6      534.13      450.70     15.20 o
   2   1   6    27338.45    28300.12    227.05 o
   3   1   6      124.95      122.81     10.45 o
   4   1   6     2001.78     1834.98     28.22 o
   5   1   6     6949.34     7163.95     70.31 o
   6   1   6       22.00       41.48      7.43 o
   7   1   6      157.11      284.98     13.13 o
   8   1   6      451.81      347.78     14.07 o
   9   1   6    10272.07    10195.15     94.59 o
  10   1   6      214.94      353.17     15.80 o
  11   1   6     2664.96     2390.98     36.11 o
  12   1   6     1286.11      980.89     24.91 o
  13   1   6      177.34      156.19     13.64 o
  14   1   6     5255.14     5239.91     62.97 o
  15   1   6       28.38        6.93      9.98 o
  16   1   6     2668.71     2478.42     50.61 o
  17   1   6      814.60      830.48     26.91 o
  18   1   6        6.74       27.98     11.92 o
  19   1   6        0.29        6.02     12.63 o
  20   1   6      217.63      177.53     19.43 o
  21   1   6      363.59      391.61     25.65 o
  22   1   6     2767.37     2620.86     55.62 o
  23   1   6      738.90      656.03     33.56 o
  24   1   6       90.07       79.56     19.08 o
  25   1   6       14.67       27.48     17.49 o
  26   1   6        6.83        0.00     16.32 o
  27   1   6      496.67      487.18     32.51 o
  28   1   6      642.22      610.79     41.68 o
  29   1   6        0.18       37.20     24.17 o
  30   1   6      324.02      277.64     37.50 o
  31   1   6       16.74       30.49     33.53 o
  32   1   6      249.97      321.31     67.23 o
  33   1   6       14.59       26.93     51.73 o
   0   2   6    49495.82    49941.76    694.33 o
   1   2   6     3180.08     3211.71     40.62 o
   2   2   6     7229.72     7215.26     72.41 o
   3   2   6    12226.52    11796.46    100.80 o
   4   2   6     3368.69     3117.78     39.81 o
   5   2   6      199.40      356.05     14.46 o
   6   2   6     2097.81     2304.67     33.36 o
   7   2   6       80.89      202.44     11.57 o
   8   2   6     9905.71     8935.86     72.45 o
   9   2   6     6734.82     6309.06     60.57 o
  10   2   6     9718.20     9931.45     89.57 o
  11   2   6     2808.89     2841.16     41.64 o
  12   2   6     6121.84     6135.78     66.84 o
  13   2   6     1923.45     1608.95     33.01 o
  14   2   6     1041.54     1004.45     27.86 o
  15   2   6        7.91       16.76     10.70 o
  16   2   6     6510.34     6547.90     74.33 o
  17   2   6     2359.39     2383.33     40.86 o
  18   2   6     2029.58     2126.08     39.76 o
  19   2   6     2595.68     2568.75     56.13 o
  20   2   6     1821.22     1749.91     44.40 o
  21   2   6      756.12      726.32     35.29 o
  22   2   6     1259.53     1304.66     42.80 o
  23   2   6     1406.31     1226.56     45.20 o
  24   2   6        5.39        9.53     16.27 o
  25   2   6       18.76       22.15     19.02 o
  26   2   6      187.25      253.84     27.83 o
  27   2   6      500.43      495.82     40.10 o
  28   2   6      552.32      543.58     42.96 o
  29   2   6      258.01      297.73     42.05 o
  30   2   6      629.05      557.12     49.82 o
  31   2   6      375.06      389.19     52.25 o
  32   2   6      171.93      182.01     44.80 o
  33   2   6      131.87      137.53     75.15 o
   0   3   6    13336.95    15141.35    194.08 o
   1   3   6     7057.02     7257.15     77.88 o
   2   3   6       13.12       42.53      8.25 o
   3   3   6    10189.89    10793.57     95.22 o
   4   3   6     4160.10     4114.03     51.94 o
   5   3   6      784.74      672.05     19.54 o
   6   3   6     9528.94     8980.27     72.17 o
   7   3   6     3527.58     3340.18     37.87 o
   8   3   6     3445.98     3228.75     37.58 o
   9   3   6      151.82      282.38     12.74 o
  10   3   6     3095.80     2694.45     34.30 o
  11   3   6      650.30      749.58     21.45 o
  12   3   6     2732.19     2633.42     38.78 o
  13   3   6      586.58      575.25     21.26 o
  14   3   6       61.76       43.24     11.53 o
  15   3   6       42.78       59.04     11.51 o
  16   3   6     4809.98     4619.75     59.44 o
  17   3   6      186.17      209.02     19.18 o
  18   3   6     1114.27     1109.43     32.17 o
  19   3   6       12.96       16.36     12.81 o
  20   3   6     1118.95     1128.84     37.01 o
  21   3   6        3.81        0.00     14.33 o
  22   3   6      104.19       96.90     20.70 o
  23   3   6      264.72      291.11     33.53 o
  24   3   6       38.28       26.85     19.34 o
  25   3   6        3.17       10.95     22.51 o
  26   3   6     1890.13     1779.79     64.70 o
  27   3   6       18.64       40.50     23.59 o
  28   3   6      324.11      333.15     46.93 o
  29   3   6       87.45       35.15     28.69 o
  30   3   6        3.78        0.00     27.49 o
  31   3   6       12.38        0.00     29.66 o
  32   3   6      144.72      129.40     40.12 o
   0   4   6      664.26      929.38     29.75 o
   1   4   6     2166.72     2035.29     28.61 o
   2   4   6    10635.83    10087.79     84.64 o
   3   4   6     2122.91     2030.61     32.11 o
   4   4   6    12710.56    13146.58    100.44 o
   5   4   6     1297.12     1044.09     24.95 o
   6   4   6     2548.40     2396.06     35.12 o
   7   4   6     5827.14     5836.07     58.94 o
   8   4   6     3855.49     3839.99     46.11 o
   9   4   6     6294.71     6271.24     62.54 o
  10   4   6     4279.18     3819.83     50.87 o
  11   4   6       21.99       13.33      9.89 o
  12   4   6      520.20      518.10     25.72 o
  13   4   6     3069.72     2836.21     46.41 o
  14   4   6     3449.08     3187.83     49.57 o
  15   4   6      940.97      854.28     30.32 o
  16   4   6     1214.87     1129.03     33.07 o
  17   4   6      459.30      497.60     24.37 o
  18   4   6      958.69     1081.17     33.89 o
  19   4   6      327.47      274.02     22.47 o
  20   4   6      155.74      191.12     20.50 o
  21   4   6      723.21      677.41     42.71 o
  22   4   6      807.84      750.80     41.79 o
  23   4   6      190.68      212.54     29.72 o
  24   4   6     1716.16     1710.86     71.64 o
  25   4   6      538.42      494.85     40.66 o
  26   4   6      496.70      587.90     45.25 o
  27   4   6      395.03      361.00     44.42 o
  28   4   6      502.36      623.18     62.00 o
  29   4   6       91.15       63.75     33.80 o
  30   4   6      558.75      626.06     56.83 o
  31   4   6      115.06       77.60     37.33 o
   0   5   6     4999.99     5054.69     77.53 o
   1   5   6        1.31        4.62      8.03 o
   2   5   6     2042.00     1829.03     32.11 o
   3   5   6       64.11       69.02      9.81 o
   4   5   6     3776.42     3907.82     49.66 o
   5   5   6      114.24       82.56     10.91 o
   6   5   6     2919.67     2975.67     40.99 o
   7   5   6     4239.92     4557.48     52.17 o
   8   5   6     2220.37     2258.46     37.42 o
   9   5   6     5732.42     5626.67     65.06 o
  10   5   6     3389.81     3506.59     51.62 o
  11   5   6      547.47      479.56     23.64 o
  12   5   6      538.09      533.07     25.16 o
  13   5   6      794.86      843.32     30.16 o
  14   5   6       83.41       26.99     13.14 o
  15   5   6       42.55       16.72     13.31 o
  16   5   6      698.20      766.32     31.89 o
  17   5   6      100.30       47.48     14.76 o
  18   5   6      121.52      158.87     19.00 o
  19   5   6      103.09      114.48     18.76 o
  20   5   6      380.47      370.43     26.28 o
  21   5   6       63.73       51.32     17.79 o
  22   5   6     1340.50     1235.90     48.34 o
  23   5   6      132.82      118.26     23.85 o
  24   5   6      985.56     1008.86     47.26 o
  25   5   6       34.89       46.24     25.07 o
  26   5   6      380.59      329.81     48.58 o
  27   5   6        2.58        5.91     36.13 o
  28   5   6      260.48      263.69     48.56 o
  29   5   6        3.39        0.00     34.56 o
  30   5   6        5.19       85.76     46.74 o
   0   6   6      430.75      351.21     26.74 o
   1   6   6       10.24       16.36      9.66 o
   2   6   6     3691.55     3484.48     53.05 o
   3   6   6     2897.24     2898.68     46.64 o
   4   6   6     6620.86     6530.68     68.34 o
   5   6   6     3615.80     3437.64     50.79 o
   6   6   6      717.52      704.44     25.70 o
   7   6   6     1983.65     1970.13     43.85 o
   8   6   6      417.96      367.31     20.81 o
   9   6   6     1208.15     1229.15     35.06 o
  10   6   6     1486.45     1653.19     40.34 o
  11   6   6      968.89      966.37     32.59 o
  12   6   6      120.13       81.57     15.64 o
  13   6   6      270.44      174.32     18.31 o
  14   6   6       63.41       29.87     14.10 o
  15   6   6      196.77      170.53     22.81 o
  16   6   6     4880.61     4899.58     70.99 o
  17   6   6     1771.51     1724.32     44.67 o
  18   6   6     2699.08     2778.27     56.78 o
  19   6   6      892.90      859.31     45.54 o
  20   6   6     2316.04     2333.45     59.91 o
  21   6   6      303.65      328.85     30.09 o
  22   6   6     1865.46     1894.73     58.02 o
  23   6   6      320.00      259.51     33.78 o
  24   6   6      333.49      282.76     34.79 o
  25   6   6      675.80      730.85     53.37 o
  26   6   6      117.22      181.73     39.30 o
  27   6   6        4.95        0.00     36.72 o
  28   6   6      371.46      400.68     62.69 o
   0   7   6      170.51      107.98     20.53 o
   1   7   6       27.78       31.81     12.08 o
   2   7   6      432.14      408.42     21.75 o
   3   7   6        5.83        3.08     10.82 o
   4   7   6      592.20      540.37     23.91 o
   5   7   6      147.61      156.71     16.77 o
   6   7   6      328.69      297.64     21.55 o
   7   7   6      205.39      157.80     16.59 o
   8   7   6     1580.74     1601.56     42.60 o
   9   7   6      183.58      197.53     20.57 o
  10   7   6      798.02      824.93     38.54 o
  11   7   6       13.46       27.13     14.91 o
  12   7   6      307.48      306.55     24.64 o
  13   7   6      280.61      235.21     22.40 o
  14   7   6      184.42      188.75     27.87 o
  15   7   6      104.59      108.47     22.28 o
  16   7   6      949.83      934.79     41.72 o
  17   7   6       50.80       51.90     19.61 o
  18   7   6     1510.02     1545.96     50.86 o
  19   7   6        3.78       22.80     20.16 o
  20   7   6      642.02      644.28     40.52 o
  21   7   6        4.38       36.10     22.31 o
  22   7   6      688.85      598.94     42.86 o
  23   7   6      177.45      150.09     30.33 o
  24   7   6       73.33       98.78     33.13 o
  25   7   6       13.29        0.00     31.63 o
  26   7   6        4.89        0.00     33.99 o
   0   8   6     1098.33     1080.15     49.08 o
   1   8   6      436.50      457.77     26.39 o
   2   8   6     1669.22     1609.38     40.14 o
   3   8   6     1922.99     1872.54     42.87 o
   4   8   6     2890.74     2729.12     54.40 o
   5   8   6      307.51      296.27     23.44 o
   6   8   6      899.89      942.92     37.28 o
   7   8   6       49.57       15.12     16.21 o
   8   8   6      528.41      545.01     32.56 o
   9   8   6      503.58      450.30     30.33 o
  10   8   6      770.46      731.75     39.49 o
  11   8   6      279.25      293.54     27.57 o
  12   8   6        3.45        0.00     15.99 o
  13   8   6      833.24      896.84     41.81 o
  14   8   6      712.21      721.25     42.66 o
  15   8   6      856.62      894.67     48.79 o
  16   8   6      867.80     1035.63     51.39 o
  17   8   6       19.80        0.00     21.02 o
  18   8   6      949.99     1000.50     51.56 o
  19   8   6      201.22      206.33     31.12 o
  20   8   6      580.02      602.12     43.87 o
  21   8   6      380.62      307.18     37.96 o
  22   8   6      585.09      505.64     45.95 o
  23   8   6      110.88       47.12     39.46 o
   0   9   6     5427.67     5561.72    113.53 o
   1   9   6        3.91       25.88     16.45 o
   2   9   6      434.88      438.34     31.30 o
   3   9   6        0.07       16.34     18.28 o
   4   9   6      126.10      184.71     27.00 o
   5   9   6       56.90       42.76     17.87 o
   6   9   6     1035.93     1133.94     45.09 o
   7   9   6      862.83      786.44     41.37 o
   8   9   6       47.09       45.93     20.12 o
   9   9   6      394.21      332.55     30.15 o
  10   9   6       58.02       15.67     19.85 o
  11   9   6       18.64        0.00     18.39 o
  12   9   6        6.90        1.59     19.46 o
  13   9   6      149.02      113.11     28.24 o
  14   9   6      670.05      743.48     44.99 o
  15   9   6      643.72      758.28     47.58 o
  16   9   6      632.85      641.28     45.34 o
  17   9   6      475.01      429.17     42.86 o
  18   9   6       32.84       58.99     33.39 o
  19   9   6       13.70       68.30     42.02 o
   0  10   6      553.56      576.02     47.11 o
   1  10   6      548.86      572.96     35.13 o
   2  10   6      422.87      470.10     34.64 o
   3  10   6      212.63      203.43     34.17 o
   4  10   6      772.19      758.19     40.87 o
   5  10   6      109.00       64.32     22.97 o
   6  10   6      434.84      404.91     36.00 o
   7  10   6      451.45      448.42     36.81 o
   8  10   6      468.27      490.45     38.82 o
   9  10   6      111.36      150.06     27.13 o
  10  10   6      558.06      609.59     42.62 o
  11  10   6      214.10      185.87     30.68 o
  12  10   6      114.93       53.97     33.88 o
  13  10   6      472.05      409.34     52.43 o
   1   1   7    15861.09    15953.21    142.58 o
   2   1   7     1725.74     1651.69     31.54 o
   3   1   7     4553.28     4099.73     48.35 o
   4   1   7      372.20      413.51     15.97 o
   5   1   7      372.83      287.09     14.62 o
   6   1   7      604.38      716.34     21.44 o
   7   1   7    22141.18    22511.70    172.81 o
   8   1   7     1733.82     1857.14     30.94 o
   9   1   7    21925.45    21880.63    154.15 o
  10   1   7     1508.13     1447.02     28.77 o
  11   1   7     3417.80     3174.87     43.63 o
  12   1   7     1140.74     1362.40     31.79 o
  13   1   7      336.13      280.60     16.18 o
  14   1   7      399.32      456.12     20.00 o
  15   1   7     1479.88     1554.69     38.65 o
  16   1   7      266.16      304.56     20.99 o
  17   1   7     1670.81     1443.41     52.96 o
  18   1   7      125.23       99.74     16.66 o
  19   1   7     1470.73     1447.56     41.99 o
  20   1   7      368.82      329.19     24.29 o
  21   1   7     1095.54      995.68     38.09 o
  22   1   7        4.47       34.03     16.32 o
  23   1   7       73.20       93.60     19.68 o
  24   1   7      807.97      824.75     38.52 o
  25   1   7      116.17      118.35     21.21 o
  26   1   7       62.19       42.36     19.63 o
  27   1   7     2048.23     2089.99     62.58 o
  28   1   7      331.41      323.76     40.02 o
  29   1   7      867.71      902.00     49.25 o
  30   1   7       87.10       70.16     28.43 o
  31   1   7      353.52      310.00     41.87 o
  32   1   7       51.57      131.22     44.55 o
  33   1   7      337.35      468.84    125.05 o
   1   2   7     3815.65     4103.05     49.64 o
   2   2   7      139.07      118.10     10.60 o
   3   2   7     6339.56     7248.93     75.65 o
   4   2   7       44.89       58.08      9.08 o
   5   2   7       15.33        8.49      6.90 o
   6   2   7    17338.16    18339.53    127.90 o
   7   2   7       74.13       76.83      8.72 o
   8   2   7     3248.38     3242.27     37.92 o
   9   2   7     4432.45     4880.87     52.41 o
  10   2   7     3469.86     3769.13     49.33 o
  11   2   7     4992.16     4873.58     58.25 o
  12   2   7      306.39      322.99     19.48 o
  13   2   7        3.65        1.25      9.21 o
  14   2   7     3301.42     3480.13     50.40 o
  15   2   7      474.21      512.01     23.11 o
  16   2   7       27.26       29.31     12.15 o
  17   2   7        2.08        6.09     11.97 o
  18   2   7       19.22        6.98     12.36 o
  19   2   7       41.85       21.44     13.39 o
  20   2   7      308.46      306.59     24.60 o
  21   2   7      235.25      233.53     23.06 o
  22   2   7      141.88      136.86     21.18 o
  23   2   7       14.76        0.00     16.89 o
  24   2   7       35.37       41.33     19.45 o
  25   2   7      358.16      336.05     30.30 o
  26   2   7        0.16        0.00     19.84 o
  27   2   7      229.50      179.72     29.73 o
  28   2   7       62.65       28.79     24.38 o
  29   2   7       54.82       14.94     24.37 o
  30   2   7       35.74        0.00     29.76 o
  31   2   7        6.35        0.00     29.71 o
  32   2   7        0.00       20.53     36.41 o
  33   2   7       25.76       20.38     39.73 o
   1   3   7     2008.12     1924.27     28.96 o
   2   3   7      914.77     1006.89     20.87 o
   3   3   7     1433.48     1317.12     25.14 o
   4   3   7       96.49      101.32      9.17 o
   5   3   7      559.55      444.18     22.46 o
   6   3   7     5340.81     5362.44     51.95 o
   7   3   7     2312.27     2169.03     30.62 o
   8   3   7     1486.08     1561.45     27.12 o
   9   3   7     3021.16     2847.83     36.06 o
  10   3   7       40.56       36.56      9.03 o
  11   3   7     4930.07     5051.04     56.46 o
  12   3   7       12.55       22.24      9.53 o
  13   3   7     4996.06     4967.55     75.68 o
  14   3   7      132.70      136.75     14.32 o
  15   3   7     3484.88     3487.23     52.73 o
  16   3   7       55.70       59.42     12.66 o
  17   3   7     1478.26     1444.09     37.15 o
  18   3   7       72.52       72.40     14.21 o
  19   3   7     3468.71     3238.99     57.50 o
  20   3   7       26.04       41.38     16.41 o
  21   3   7     3009.16     3007.42     64.45 o
  22   3   7        0.31        2.12     16.47 o
  23   3   7      767.60      790.51     45.32 o
  24   3   7      110.21      116.85     23.13 o
  25   3   7     1638.47     1686.17     55.68 o
  26   3   7       65.74      106.61     27.72 o
  27   3   7      262.58      340.63     37.65 o
  28   3   7        2.36        9.11     24.84 o
  29   3   7      155.21      133.65     36.51 o
  30   3   7       96.64       79.44     35.67 o
  31   3   7      195.45      241.62     43.95 o
  32   3   7        3.43        2.15     38.55 o
   1   4   7      605.82      699.91     18.38 o
   2   4   7     1923.70     1716.77     30.07 o
   3   4   7     2795.35     3023.16     39.70 o
   4   4   7       66.71       41.36      9.19 o
   5   4   7     2391.98     2627.87     37.43 o
   6   4   7     1857.52     2145.23     34.12 o
   7   4   7     2549.37     2586.90     37.61 o
   8   4   7     1193.32     1343.51     29.17 o
   9   4   7       15.65       16.16      9.87 o
  10   4   7      353.45      384.14     20.38 o
  11   4   7     2362.80     2451.90     42.31 o
  12   4   7      436.65      376.17     20.77 o
  13   4   7      450.60      477.33     22.88 o
  14   4   7     1159.17     1042.66     31.79 o
  15   4   7     2548.10     2645.06     46.82 o
  16   4   7      160.41      143.58     16.93 o
  17   4   7      703.95      644.92     27.81 o
  18   4   7        8.14        0.00     13.00 o
  19   4   7        4.31        0.00     13.67 o
  20   4   7        0.49        0.00     14.38 o
  21   4   7     1122.41     1000.73     38.63 o
  22   4   7      170.65      213.25     25.30 o
  23   4   7      980.20      973.47     44.58 o
  24   4   7      519.20      557.27     37.62 o
  25   4   7      699.81      651.92     46.05 o
  26   4   7      411.09      420.75     40.68 o
  27   4   7        6.40        8.65     26.84 o
  28   4   7       80.55       35.46     29.17 o
  29   4   7        6.83        0.99     31.51 o
  30   4   7        5.50        0.00     30.80 o
  31   4   7       24.93        0.00     37.55 o
   1   5   7    19525.02    19239.59    145.07 o
   2   5   7     1546.36     1677.93     30.67 o
   3   5   7     3093.87     3100.29     42.69 o
   4   5   7      278.03      324.84     16.24 o
   5   5   7     4964.59     4727.24     53.49 o
   6   5   7       60.82       74.76     11.05 o
   7   5   7     2942.15     2752.37     40.26 o
   8   5   7       17.82       13.28     10.70 o
   9   5   7      352.42      327.33     27.72 o
  10   5   7       75.07       48.89     12.84 o
  11   5   7      595.58      582.76     26.14 o
  12   5   7     1309.90     1279.80     35.46 o
  13   5   7     2437.38     2349.83     45.43 o
  14   5   7     1214.49     1191.68     35.63 o
  15   5   7      873.15      884.07     32.60 o
  16   5   7      655.67      664.85     30.43 o
  17   5   7      445.34      420.31     27.40 o
  18   5   7      212.65      256.88     22.57 o
  19   5   7     1040.32     1031.45     42.07 o
  20   5   7      689.55      613.59     31.19 o
  21   5   7     1046.18     1048.28     41.35 o
  22   5   7       79.39       66.27     20.14 o
  23   5   7      624.67      717.35     41.13 o
  24   5   7      351.98      329.03     46.46 o
  25   5   7      915.55      943.11     61.02 o
  26   5   7        2.95       16.58     27.12 o
  27   5   7      318.30      270.10     39.58 o
  28   5   7        0.04       15.71     36.88 o
  29   5   7      131.34       72.52     47.29 o
   1   6   7      237.62      275.44     17.95 o
   2   6   7      114.94       96.39     14.00 o
   3   6   7      131.46      152.64     14.73 o
   4   6   7      591.82      560.04     22.87 o
   5   6   7      449.55      466.61     22.16 o
   6   6   7      973.22      881.78     30.06 o
   7   6   7       27.35       24.14     13.51 o
   8   6   7     1497.29     1324.93     40.73 o
   9   6   7     1357.47     1386.74     37.58 o
  10   6   7      902.96      952.42     33.20 o
  11   6   7        6.48        5.15     12.70 o
  12   6   7      176.26      171.80     18.73 o
  13   6   7       37.86       39.71     14.50 o
  14   6   7       64.73       85.59     16.93 o
  15   6   7       99.26      158.72     20.03 o
  16   6   7       69.80       50.85     17.25 o
  17   6   7       55.69       58.14     19.61 o
  18   6   7        0.60        0.00     15.09 o
  19   6   7        0.09        0.00     15.38 o
  20   6   7       29.89        7.32     17.02 o
  21   6   7       21.15       32.08     19.75 o
  22   6   7      111.39       63.16     26.74 o
  23   6   7        0.20        8.59     23.29 o
  24   6   7       39.19       81.51     27.68 o
  25   6   7      116.14      134.76     31.49 o
  26   6   7       13.06       12.06     32.39 o
  27   6   7        0.05       32.42     41.46 o
   1   7   7     1266.87     1269.97     34.27 o
   2   7   7        0.14       15.92     11.67 o
   3   7   7      552.07      592.69     27.71 o
   4   7   7      717.99      785.41     30.76 o
   5   7   7     3626.71     3349.64     55.19 o
   6   7   7       32.54       40.82     13.77 o
   7   7   7     1569.90     1568.99     44.27 o
   8   7   7      917.73      924.75     36.33 o
   9   7   7       18.71       17.58     15.13 o
  10   7   7      722.23      625.49     31.74 o
  11   7   7       12.32       39.16     16.43 o
  12   7   7      112.34       73.94     17.58 o
  13   7   7      498.25      564.26     33.41 o
  14   7   7      146.46      121.44     21.44 o
  15   7   7      919.97      864.60     38.29 o
  16   7   7        0.05       21.04     17.72 o
  17   7   7     3339.79     3282.38     68.05 o
  18   7   7       72.16      115.51     24.37 o
  19   7   7     3505.92     3534.15     72.25 o
  20   7   7       44.95        0.00     20.62 o
  21   7   7      906.46      902.12     47.35 o
  22   7   7        0.44       18.18     24.06 o
  23   7   7       56.86       50.19     29.81 o
  24   7   7      134.82      125.93     33.60 o
  25   7   7      632.21      705.59     59.10 o
   1   8   7        6.96       22.27     14.08 o
   2   8   7      119.98      110.28     16.71 o
   3   8   7        0.67       24.50     15.60 o
   4   8   7      507.52      576.10     36.26 o
   5   8   7      555.36      494.47     28.19 o
   6   8   7       45.65       44.91     16.74 o
   7   8   7       62.58       60.44     17.88 o
   8   8   7      203.72      267.46     26.95 o
   9   8   7       45.94       31.75     18.21 o
  10   8   7      772.39      681.93     38.16 o
  11   8   7      858.66      837.81     39.96 o
  12   8   7       15.84       19.18     18.99 o
  13   8   7       71.30       33.83     19.65 o
  14   8   7      221.78      259.45     27.74 o
  15   8   7       16.20        0.00     18.56 o
  16   8   7      168.95      147.26     30.02 o
  17   8   7      214.55      220.31     28.78 o
  18   8   7      101.50       69.88     25.42 o
  19   8   7      146.92      153.57     30.07 o
  20   8   7        1.96        8.35     25.25 o
  21   8   7       48.41       38.50     27.46 o
  22   8   7       91.23      114.65     35.22 o
   1   9   7     2268.74     2316.75     56.41 o
   2   9   7        0.47       17.58     17.98 o
   3   9   7      802.95      830.29     38.54 o
   4   9   7      119.38      115.18     21.63 o
   5   9   7      263.60      341.02     30.18 o
   6   9   7       13.71        6.80     19.43 o
   7   9   7      578.29      561.44     36.15 o
   8   9   7      174.09      109.33     23.03 o
   9   9   7      198.91      229.82     26.80 o
  10   9   7       41.92       11.27     19.77 o
  11   9   7      222.87      168.22     28.16 o
  12   9   7       26.07       28.28     20.68 o
  13   9   7      400.81      385.69     35.71 o
  14   9   7       48.87        9.59     21.49 o
  15   9   7      131.95      136.43     29.27 o
  16   9   7        0.27       79.74     28.96 o
  17   9   7      316.04      243.99     40.68 o
  18   9   7       58.57       61.81     30.00 o
   1  10   7      116.73      155.16     26.86 o
   2  10   7        3.21        0.00     20.80 o
   3  10   7       27.80       34.13     22.49 o
   4  10   7      571.80      671.15     56.21 o
   5  10   7       18.53       30.56     23.26 o
   6  10   7       33.53       23.19     23.39 o
   7  10   7        0.41       14.43     23.17 o
   8  10   7       46.67       16.22     24.44 o
   9  10   7        0.87        0.00     20.86 o
  10  10   7        9.07        0.00     23.88 o
  11  10   7        0.08        0.00     25.16 o
  12  10   7       71.85       78.66     32.28 o
   0   0   8      106.44      158.22     26.20 o
   1   0   8     2016.77     2003.19     52.16 o
   2   0   8    12458.13    12407.68    169.85 o
   3   0   8    20008.19    20647.39    230.72 o
   4   0   8      987.35     1156.61     35.76 o
   5   0   8       38.35       10.28     11.19 o
   6   0   8    16447.96    16608.44    178.47 o
   7   0   8     3173.47     2871.44     50.18 o
   8   0   8      205.22      250.25     17.01 o
   9   0   8    11460.44    11358.42    125.37 o
  10   0   8    19634.98    19604.14    205.15 o
  11   0   8       64.91       55.72     12.20 o
  12   0   8     4153.75     4157.75     62.27 o
  13   0   8    15994.58    17002.87    194.44 o
  14   0   8     6497.64     6182.82     96.41 o
  15   0   8     2653.24     3105.74     82.28 o
  16   0   8      288.66      345.85     32.64 o
  17   0   8      966.65      957.58     49.02 o
  18   0   8     4578.87     4348.72     97.77 o
  19   0   8      229.15      267.82     33.46 o
  20   0   8      102.39       96.99     25.04 o
  21   0   8      340.24      292.59     35.21 o
  22   0   8     2579.01     2464.26    114.95 o
  23   0   8       75.59       53.98     25.27 o
  24   0   8       69.08       92.50     30.99 o
  25   0   8       12.36       23.54     24.94 o
  26   0   8     1251.76     1324.36     68.66 o
  27   0   8      690.42      751.49     72.49 o
  28   0   8       71.52       45.47     31.02 o
  29   0   8       11.94        0.00     29.12 o
  30   0   8     1192.24     1060.17     68.54 o
  31   0   8      619.06      544.40     60.77 o
  32   0   8        9.33        0.00     64.62 o
  33   0   8      292.71      221.30     98.76 o
   0   1   8    11963.59    11904.58    164.16 o
   1   1   8     8467.74     8741.54     93.13 o
   2   1   8    14212.58    14649.94    143.44 o
   3   1   8      206.75      172.03     13.34 o
   4   1   8      142.37      105.41     11.49 o
   5   1   8     7089.55     7503.81     72.68 o
   6   1   8     8534.63     8685.42     76.00 o
   7   1   8        4.24       17.24      7.33 o
   8   1   8      659.18      655.53     17.61 o
   9   1   8     1207.15     1201.17     24.74 o
  10   1   8     2732.06     2951.18     41.87 o
  11   1   8     2892.83     2948.37     39.01 o
  12   1   8     8634.38     8788.21     88.49 o
  13   1   8     2644.65     2539.43     40.85 o
  14   1   8       44.35       57.45     13.28 o
  15   1   8     1030.26      874.44     34.34 o
  16   1   8     2885.95     2801.01     51.20 o
  17   1   8      288.14      287.14     23.66 o
  18   1   8     1435.13     1498.66     45.38 o
  19   1   8     1792.37     1588.84     44.98 o
  20   1   8      295.71      349.10     25.46 o
  21   1   8      236.28      166.55     20.99 o
  22   1   8      155.25      175.66     21.63 o
  23   1   8        1.49       12.04     16.47 o
  24   1   8      659.81      767.88     38.67 o
  25   1   8      834.73      843.29     44.58 o
  26   1   8      468.46      520.26     33.99 o
  27   1   8     1386.76     1220.94     48.36 o
  28   1   8      952.64      977.78     47.42 o
  29   1   8      312.24      320.05     33.50 o
  30   1   8      232.70      209.94     35.58 o
  31   1   8      500.84      501.07     44.89 o
  32   1   8      203.27      351.74     47.11 o
  33   1   8       82.43      125.23     77.94 o
   0   2   8     2696.69     3470.98     81.55 o
   1   2   8     6196.06     5762.57     67.22 o
   2   2   8     5210.98     5803.33     62.12 o
   3   2   8     1160.72     1094.16     24.52 o
   4   2   8    30548.83    30910.74    214.34 o
   5   2   8     8191.18     8128.47     70.65 o
   6   2   8     4406.04     4253.08     50.45 o
   7   2   8     7819.95     7707.27     68.57 o
   8   2   8     6917.61     6554.95     61.54 o
   9   2   8       10.47       23.39      7.71 o
  10   2   8     2404.67     2108.54     37.00 o
  11   2   8       22.00       18.42      9.66 o
  12   2   8    12010.85    11151.99    103.51 o
  13   2   8    10733.46    11147.75    104.78 o
  14   2   8     1044.31     1122.03     32.23 o
  15   2   8      122.61      104.91     14.86 o
  16   2   8     9224.01     8658.32     87.10 o
  17   2   8     2400.37     2349.78     49.39 o
  18   2   8      291.32      390.86     23.91 o
  19   2   8     2008.02     2102.12     50.52 o
  20   2   8     2456.45     2338.46     59.76 o
  21   2   8      136.38      129.28     21.52 o
  22   2   8       44.50        1.40     17.78 o
  23   2   8     2871.89     3025.70     68.18 o
  24   2   8     6271.30     6087.34     98.53 o
  25   2   8      400.16      443.58     34.25 o
  26   2   8        3.05        0.00     19.29 o
  27   2   8       69.57       63.92     23.52 o
  28   2   8      742.96      784.10     46.86 o
  29   2   8      466.07      510.66     46.37 o
  30   2   8       84.29      146.77     31.98 o
  31   2   8      109.90      124.05     35.86 o
  32   2   8      330.93      440.36     55.92 o
   0   3   8     7307.64     7052.23     98.02 o
   1   3   8     6507.83     6514.76     69.21 o
   2   3   8     1004.01      949.11     21.37 o
   3   3   8     2090.53     1689.16     27.04 o
   4   3   8      674.90      632.25     20.61 o
   5   3   8      290.88      185.27     12.14 o
   6   3   8     4057.39     3803.41     41.99 o
   7   3   8      231.29      347.14     14.64 o
   8   3   8      267.60      330.24     14.51 o
   9   3   8     5247.68     5234.31     54.71 o
  10   3   8     4105.27     4126.49     53.37 o
  11   3   8      310.26      339.83     18.61 o
  12   3   8     3071.30     3202.01     47.60 o
  13   3   8      670.50      686.16     25.34 o
  14   3   8     1051.24     1110.07     33.08 o
  15   3   8     4933.02     4971.94     63.46 o
  16   3   8     5062.90     5316.55     70.00 o
  17   3   8     1517.93     1304.67     36.93 o
  18   3   8     1718.45     1703.91     43.86 o
  19   3   8       33.07        8.83     14.42 o
  20   3   8      870.68      830.87     39.27 o
  21   3   8     1810.86     1638.08     52.04 o
  22   3   8      415.85      512.25     35.43 o
  23   3   8      569.45      464.34     34.26 o
  24   3   8      523.13      559.45     36.90 o
  25   3   8       81.97       82.38     22.71 o
  26   3   8      198.34      232.76     29.21 o
  27   3   8     2275.32     2232.27     93.61 o
  28   3   8      128.82      107.76     30.51 o
  29   3   8       13.79       12.17     25.91 o
  30   3   8      100.89       43.62     30.85 o
  31   3   8       23.55        2.39     30.06 o
   0   4   8     4098.86     4401.48    100.98 o
   1   4   8      445.69      422.25     21.31 o
   2   4   8    19031.31    18777.59    136.28 o
   3   4   8     9024.88     8985.38     81.26 o
   4   4   8      486.77      393.57     19.77 o
   5   4   8      727.93      762.07     23.54 o
   6   4   8     8218.83     7877.21     73.61 o
   7   4   8     4433.30     4458.13     53.87 o
   8   4   8      937.27      978.70     28.08 o
   9   4   8     3883.62     3982.23     54.68 o
  10   4   8     6047.18     5842.78     68.85 o
  11   4   8     1494.54     1517.93     35.92 o
  12   4   8      380.90      340.50     20.37 o
  13   4   8     2218.57     2117.38     42.10 o
  14   4   8     1388.20     1420.29     36.56 o
  15   4   8       29.46       19.30     12.61 o
  16   4   8     1103.46     1103.67     34.41 o
  17   4   8      153.06      118.93     16.70 o
  18   4   8     3302.16     3261.38     57.82 o
  19   4   8     1678.56     1963.55     49.60 o
  20   4   8       25.69       45.89     16.52 o
  21   4   8      324.40      339.22     28.05 o
  22   4   8     4211.77     4172.91     81.08 o
  23   4   8      916.51      844.71     43.88 o
  24   4   8       12.38       43.50     22.07 o
  25   4   8      522.14      578.02     42.25 o
  26   4   8      544.21      491.65     43.08 o
  27   4   8       36.41       47.10     28.42 o
  28   4   8        9.62       53.06     28.85 o
  29   4   8       60.11       94.05     39.82 o
  30   4   8      736.56      758.81     67.88 o
   0   5   8     4842.99     5021.29     80.24 o
   1   5   8     7460.02     7069.86     74.60 o
   2   5   8     4139.20     4160.42     50.91 o
   3   5   8     1446.42     1387.79     40.53 o
   4   5   8     5067.32     5204.03     55.42 o
   5   5   8     1852.45     1833.29     34.09 o
   6   5   8     2922.54     2824.07     41.33 o
   7   5   8     1125.73     1070.79     31.01 o
   8   5   8      622.33      594.08     25.43 o
   9   5   8      755.96      765.34     34.15 o
  10   5   8      925.15      841.68     30.24 o
  11   5   8       29.83       56.73     13.53 o
  12   5   8      392.28      387.66     23.23 o
  13   5   8       19.51       31.27     13.22 o
  14   5   8      105.18       95.22     16.26 o
  15   5   8     3330.03     3402.71     59.20 o
  16   5   8      771.77      773.89     33.19 o
  17   5   8       74.59       75.19     16.83 o
  18   5   8      701.08      710.98     31.81 o
  19   5   8       98.41      110.64     19.20 o
  20   5   8      134.39      185.55     33.40 o
  21   5   8     2542.04     2337.48     57.45 o
  22   5   8     1283.87     1334.73     46.91 o
  23   5   8        2.05        0.00     22.08 o
  24   5   8        9.97        6.25     23.19 o
  25   5   8        0.93       17.16     26.24 o
  26   5   8      202.79      133.81     36.07 o
  27   5   8       79.76       39.00     29.07 o
  28   5   8      174.05      177.71     37.18 o
  29   5   8      349.66      248.84     57.22 o
   0   6   8     6034.65     5705.58     97.71 o
   1   6   8      510.21      542.69     25.22 o
   2   6   8     2031.60     2120.76     44.02 o
   3   6   8      257.14      277.76     18.00 o
   4   6   8     8429.24     8190.19     89.86 o
   5   6   8     1052.62     1021.09     33.35 o
   6   6   8       10.80       18.64     13.25 o
   7   6   8     4708.18     4904.30     70.49 o
   8   6   8     5585.85     5417.85     77.17 o
   9   6   8     1447.18     1605.52     43.33 o
  10   6   8      453.90      446.96     29.95 o
  11   6   8      783.58      813.79     33.50 o
  12   6   8     1466.87     1498.95     41.33 o
  13   6   8      595.48      595.51     29.14 o
  14   6   8      209.38      209.89     21.80 o
  15   6   8      833.85      875.88     37.26 o
  16   6   8     1889.64     1974.15     48.33 o
  17   6   8      101.74      120.03     20.30 o
  18   6   8       23.40       18.17     17.25 o
  19   6   8      853.68      944.04     37.90 o
  20   6   8      914.18      990.32     40.85 o
  21   6   8      402.07      458.09     33.79 o
  22   6   8      454.66      495.86     38.00 o
  23   6   8      151.33      197.93     35.65 o
  24   6   8     2203.40     2135.74     76.85 o
  25   6   8      287.25      309.98     43.24 o
  26   6   8        2.71        0.00     32.66 o
  27   6   8      148.78      135.50     45.77 o
   0   7   8      772.76      799.56     40.89 o
   1   7   8      374.64      356.46     21.33 o
   2   7   8       75.37       46.71     12.81 o
   3   7   8      555.32      458.39     25.27 o
   4   7   8      708.25      792.27     31.96 o
   5   7   8     1978.04     1900.93     48.35 o
   6   7   8      863.65      887.52     35.94 o
   7   7   8       14.87       24.24     15.26 o
   8   7   8      667.27      677.41     33.18 o
   9   7   8       18.02       28.44     15.77 o
  10   7   8     1261.59     1219.96     42.15 o
  11   7   8     1991.20     1918.87     53.28 o
  12   7   8     1296.25     1298.37     46.00 o
  13   7   8      765.56      733.90     35.82 o
  14   7   8     1954.50     1895.87     52.13 o
  15   7   8      504.28      490.22     31.06 o
  16   7   8      792.29      835.96     38.73 o
  17   7   8      434.21      401.83     29.78 o
  18   7   8      225.91      248.21     28.31 o
  19   7   8      325.86      306.32     31.79 o
  20   7   8      268.10      312.79     31.89 o
  21   7   8        0.81       14.42     22.24 o
  22   7   8      336.09      428.02     42.11 o
  23   7   8       18.91       45.20     27.23 o
  24   7   8       66.77       95.60     34.32 o
   0   8   8     1372.75     1498.47     57.12 o
   1   8   8      829.10      804.03     31.60 o
   2   8   8     5345.94     5333.45     75.82 o
   3   8   8     1074.33     1059.79     39.45 o
   4   8   8      172.23      138.74     19.14 o
   5   8   8      125.04      189.56     22.34 o
   6   8   8     1444.05     1494.60     47.71 o
   7   8   8      984.07     1108.99     44.08 o
   8   8   8      451.40      350.88     28.99 o
   9   8   8      686.85      640.83     35.91 o
  10   8   8     1655.96     1826.20     54.94 o
  11   8   8      226.12      282.50     27.56 o
  12   8   8        2.91        6.35     18.46 o
  13   8   8       93.90       79.54     22.03 o
  14   8   8     1370.98     1258.68     49.23 o
  15   8   8      416.30      378.18     31.46 o
  16   8   8      803.29      885.53     43.63 o
  17   8   8       52.01       46.09     22.13 o
  18   8   8      439.18      359.74     44.30 o
  19   8   8      397.19      379.95     37.01 o
  20   8   8       14.60       38.86     26.57 o
  21   8   8      154.82      218.51     38.45 o
   0   9   8     1909.55     2059.66     75.38 o
   1   9   8      990.75      913.64     40.40 o
   2   9   8      142.86      166.41     24.45 o
   3   9   8      360.77      253.86     26.13 o
   4   9   8     1231.65     1270.07     49.57 o
   5   9   8      210.16      212.15     26.71 o
   6   9   8      773.22      842.04     42.67 o
   7   9   8      871.25      961.19     55.86 o
   8   9   8       36.40       33.04     20.27 o
   9   9   8       37.67       52.10     21.46 o
  10   9   8      716.56      675.85     40.51 o
  11   9   8       19.16        0.00     20.77 o
  12   9   8      192.86      163.17     26.44 o
  13   9   8      149.00      129.50     27.08 o
  14   9   8       20.28        3.40     22.43 o
  15   9   8       11.73        0.00     21.01 o
  16   9   8      250.69      287.63     36.63 o
  17   9   8      217.44      247.57     37.71 o
   0  10   8     1663.57     1486.62     96.54 o
   1  10   8      313.06      326.91     32.20 o
   2  10   8       88.82      141.60     28.76 o
   3  10   8      555.29      559.18     40.81 o
   4  10   8     1549.91     1513.33     59.80 o
   5  10   8       17.36       55.89     24.46 o
   6  10   8        7.85       27.47     22.78 o
   7  10   8       65.62       74.50     25.55 o
   8  10   8      856.41      793.82     53.46 o
   9  10   8      387.75      334.53     36.80 o
  10  10   8       26.09       39.24     30.37 o
   1   1   9     6580.20     6441.64     78.20 o
   2   1   9     1113.21     1372.63     34.04 o
   3   1   9     2986.88     2737.92     45.65 o
   4   1   9     1082.57     1079.83     26.28 o
   5   1   9    10021.28     9913.40     82.56 o
   6   1   9     2583.12     2591.47     35.61 o
   7   1   9     8034.94     8360.48     73.50 o
   8   1   9    10554.09    11150.42     92.95 o
   9   1   9      616.02      538.88     23.47 o
  10   1   9       19.75        9.75     10.46 o
  11   1   9     1388.81     1357.62     30.44 o
  12   1   9     1020.10      929.04     27.06 o
  13   1   9     3155.74     2891.36     46.74 o
  14   1   9       79.27       93.83     14.58 o
  15   1   9     7152.15     6894.00     82.53 o
  16   1   9       52.34       47.20     13.97 o
  17   1   9     1736.89     1694.88     50.89 o
  18   1   9      639.73      709.63     35.40 o
  19   1   9      987.70     1063.98     41.68 o
  20   1   9       51.31       64.02     17.24 o
  21   1   9      120.92       71.16     18.59 o
  22   1   9       20.19        9.50     15.66 o
  23   1   9      104.42      123.41     21.00 o
  24   1   9      411.55      416.93     31.61 o
  25   1   9     1199.74     1279.95     48.51 o
  26   1   9       26.81       30.05     22.06 o
  27   1   9     1227.76     1282.40     53.40 o
  28   1   9      286.62      239.96     30.46 o
  29   1   9      737.06      723.56     69.93 o
  30   1   9       22.29       23.11     23.42 o
  31   1   9      273.18      280.74     38.41 o
  32   1   9       46.19       54.87     39.02 o
   1   2   9     2502.22     2675.13     43.35 o
   2   2   9      445.05      480.18     18.09 o
   3   2   9     7022.37     7784.83     68.16 o
   4   2   9     4162.98     4166.71     49.15 o
   5   2   9     1327.29     1431.21     27.09 o
   6   2   9      795.48     1046.79     28.31 o
   7   2   9     1885.07     2016.31     31.78 o
   8   2   9       73.04       86.06     10.04 o
   9   2   9      499.83      711.99     24.34 o
  10   2   9      201.54      169.98     14.79 o
  11   2   9      466.67      507.97     22.32 o
  12   2   9      628.65      819.38     27.20 o
  13   2   9       18.27        0.00      9.97 o
  14   2   9      906.30      895.07     27.71 o
  15   2   9       16.60       24.43     11.81 o
  16   2   9       61.80       38.83     18.56 o
  17   2   9      381.34      426.29     25.46 o
  18   2   9      568.83      498.59     32.61 o
  19   2   9      529.32      463.28     31.17 o
  20   2   9       13.49        0.00     16.11 o
  21   2   9      199.09      186.23     24.02 o
  22   2   9      248.97      260.90     27.92 o
  23   2   9      660.57      679.21     39.06 o
  24   2   9       15.23       54.86     21.19 o
  25   2   9      216.04      198.62     27.71 o
  26   2   9       76.14       37.76     23.22 o
  27   2   9        0.05        0.00     21.53 o
  28   2   9      162.99      156.85     29.00 o
  29   2   9       11.53       24.88     25.76 o
  30   2   9       17.78       39.91     28.41 o
  31   2   9       56.93       43.61     43.42 o
  32   2   9       30.69       32.19     39.36 o
   1   3   9     5658.77     5203.99     51.62 o
   2   3   9      494.25      504.43     17.82 o
   3   3   9     2339.04     2010.92     30.40 o
   4   3   9     1514.02     1728.30     31.58 o
   5   3   9      119.06       65.07      9.91 o
   6   3   9      430.45      487.99     18.61 o
   7   3   9     2223.18     2211.14     40.55 o
   8   3   9      414.76      388.48     19.81 o
   9   3   9     3518.10     3550.14     49.85 o
  10   3   9       33.16       30.16     10.87 o
  11   3   9     4276.48     4284.43     56.55 o
  12   3   9      852.86      855.79     33.78 o
  13   3   9    11838.16    11523.19    106.68 o
  14   3   9     1287.12     1164.61     34.50 o
  15   3   9     6161.60     6136.62     76.76 o
  16   3   9     1131.18     1160.60     36.74 o
  17   3   9        6.27        4.52     13.79 o
  18   3   9      958.55     1000.99     40.46 o
  19   3   9      549.42      645.16     36.31 o
  20   3   9      180.98      182.37     24.17 o
  21   3   9     1790.46     1818.33     55.82 o
  22   3   9      210.12      192.68     25.88 o
  23   3   9      214.26      174.09     25.61 o
  24   3   9       42.46        8.33     20.23 o
  25   3   9     1112.31     1181.66     51.29 o
  26   3   9      376.00      346.68     33.27 o
  27   3   9      206.60      173.59     34.46 o
  28   3   9       28.48       33.81     25.85 o
  29   3   9      247.67      293.18     37.43 o
  30   3   9       16.99        7.73     28.89 o
  31   3   9      100.08      117.07     37.37 o
   1   4   9     2280.58     2375.68     36.27 o
   2   4   9    10716.05    10790.42     87.36 o
   3   4   9      215.60      199.96     13.62 o
   4   4   9        7.52        0.00      8.29 o
   5   4   9      203.81      186.96     14.04 o
   6   4   9      560.28      546.76     20.92 o
   7   4   9      111.92      139.31     14.41 o
   8   4   9     1048.82     1032.76     30.08 o
   9   4   9       87.21       68.78     15.11 o
  10   4   9      340.65      360.07     21.23 o
  11   4   9        2.46        3.00     11.39 o
  12   4   9      293.86      279.81     20.22 o
  13   4   9        1.60        0.00     11.33 o
  14   4   9      152.73      104.82     16.01 o
  15   4   9     2447.25     2456.51     49.16 o
  16   4   9       24.68       17.75     14.17 o
  17   4   9       61.75       46.59     16.50 o
  18   4   9      125.33       95.86     18.89 o
  19   4   9     1684.46     1585.50     46.79 o
  20   4   9       43.60       60.11     19.03 o
  21   4   9     1412.62     1463.78     52.89 o
  22   4   9       30.84       45.74     21.46 o
  23   4   9       97.36       30.69     22.05 o
  24   4   9      681.23      695.12     42.30 o
  25   4   9       73.50      111.75     26.31 o
  26   4   9        5.39       16.15     24.25 o
  27   4   9        5.95        0.00     26.91 o
  28   4   9       30.23       78.43     29.75 o
  29   4   9       15.71       39.91     31.23 o
  30   4   9        2.24       47.83     36.27 o
   1   5   9     8172.40     8006.70     81.91 o
   2   5   9      152.05      199.44     19.31 o
   3   5   9     6675.67     6882.90     69.70 o
   4   5   9      551.55      498.26     22.76 o
   5   5   9     1160.54     1061.77     29.51 o
   6   5   9      305.10      281.33     19.14 o
   7   5   9      146.26      151.10     18.02 o
   8   5   9       49.24       84.17     14.36 o
   9   5   9      577.49      551.69     25.88 o
  10   5   9      225.80      233.98     19.63 o
  11   5   9     3513.10     3391.76     55.31 o
  12   5   9      335.23      309.85     24.66 o
  13   5   9     1257.40     1227.18     37.42 o
  14   5   9     1292.74     1306.48     44.85 o
  15   5   9      428.67      371.34     25.57 o
  16   5   9      947.42      854.45     33.99 o
  17   5   9       11.69        0.00     14.83 o
  18   5   9        9.40        0.00     16.12 o
  19   5   9      566.04      606.88     39.25 o
  20   5   9      363.56      406.88     29.96 o
  21   5   9      654.47      696.79     36.63 o
  22   5   9      153.13      107.79     26.31 o
  23   5   9     1164.40     1111.46     51.15 o
  24   5   9      181.61      142.07     28.35 o
  25   5   9     1065.75     1026.54     54.90 o
  26   5   9       73.82       40.27     29.30 o
  27   5   9      544.20      589.47     50.00 o
  28   5   9        2.14       48.82     32.28 o
   1   6   9       33.54       15.83     10.82 o
   2   6   9      923.63      966.09     29.50 o
   3   6   9      971.41     1047.03     34.06 o
   4   6   9       25.66       21.65     13.23 o
   5   6   9      189.30      208.03     18.93 o
   6   6   9     1601.35     1529.20     42.33 o
   7   6   9      815.48      799.75     33.35 o
   8   6   9      319.54      324.96     23.67 o
   9   6   9       74.97       62.22     16.43 o
  10   6   9       48.86       60.83     15.92 o
  11   6   9       88.76       53.35     17.04 o
  12   6   9      122.87      150.37     20.76 o
  13   6   9      703.37      645.50     33.71 o
  14   6   9       83.47      100.09     18.56 o
  15   6   9       39.88        3.93     15.62 o
  16   6   9        0.13        0.00     16.02 o
  17   6   9       16.56        5.61     16.28 o
  18   6   9      156.33      144.77     21.24 o
  19   6   9      117.19       64.11     19.77 o
  20   6   9        7.53       21.59     19.09 o
  21   6   9      376.85      453.55     33.11 o
  22   6   9      520.30      553.83     37.11 o
  23   6   9       99.80       63.36     25.94 o
  24   6   9      322.07      309.55     47.85 o
  25   6   9        3.74        0.00     28.35 o
  26   6   9        0.07        0.00     35.31 o
   1   7   9     1553.12     1471.94     37.52 o
   2   7   9       31.99       13.04     13.53 o
   3   7   9      292.80      274.05     21.40 o
   4   7   9        4.17        0.00     12.89 o
   5   7   9      235.95      244.28     30.44 o
   6   7   9      302.85      345.26     25.64 o
   7   7   9      917.82      997.75     38.95 o
   8   7   9      824.00      837.30     36.69 o
   9   7   9     1039.76     1117.63     43.42 o
  10   7   9      158.66      140.44     21.08 o
  11   7   9     1660.24     1611.48     48.46 o
  12   7   9      119.97      112.18     20.87 o
  13   7   9     1487.57     1556.93     48.54 o
  14   7   9        1.95       13.30     18.18 o
  15   7   9      811.19      800.89     38.31 o
  16   7   9       11.65       25.70     18.61 o
  17   7   9     1205.50     1284.21     46.94 o
  18   7   9       46.88       24.40     19.69 o
  19   7   9      513.24      630.26     38.20 o
  20   7   9       41.22       31.49     23.65 o
  21   7   9     1060.88     1158.33     96.34 o
  22   7   9        7.05       14.63     25.91 o
  23   7   9      131.29       92.91     32.07 o
  24   7   9        4.12        0.00     36.98 o
   1   8   9       47.59       23.54     16.32 o
   2   8   9        6.38        5.75     15.14 o
   3   8   9        3.10        4.72     14.82 o
   4   8   9       15.16       20.00     17.15 o
   5   8   9        0.03        0.00     16.18 o
   6   8   9       30.24       25.73     17.47 o
   7   8   9       11.15        7.32     17.84 o
   8   8   9      394.84      417.73     30.09 o
   9   8   9      191.71      302.86     27.34 o
  10   8   9        0.52        0.00     19.62 o
  11   8   9        6.66        0.00     17.45 o
  12   8   9      125.71      117.65     23.60 o
  13   8   9      252.14      224.08     27.21 o
  14   8   9        0.61       20.49     19.62 o
  15   8   9        0.28        0.00     18.70 o
  16   8   9       26.29       37.59     24.73 o
  17   8   9        0.10        0.00     20.39 o
  18   8   9        0.81       14.54     25.21 o
  19   8   9       29.06       76.03     27.93 o
  20   8   9      250.10      174.07     36.25 o
   1   9   9     1068.67     1180.96     45.48 o
   2   9   9      144.86      120.45     22.12 o
   3   9   9     1180.77     1183.52     48.68 o
   4   9   9       57.44       85.36     22.39 o
   5   9   9      582.53      569.35     37.09 o
   6   9   9      369.07      299.88     29.97 o
   7   9   9      549.27      571.33     44.70 o
   8   9   9      153.74       98.75     23.74 o
   9   9   9      178.33      191.06     26.51 o
  10   9   9        2.98        1.81     20.63 o
  11   9   9      179.51      201.17     29.53 o
  12   9   9       71.96       98.69     26.19 o
  13   9   9      281.84      303.57     31.76 o
  14   9   9       87.48       49.32     23.74 o
  15   9   9      299.81      291.63     33.74 o
  16   9   9       29.42       14.92     26.36 o
   1  10   9        1.80       23.82     26.31 o
   2  10   9       41.91       47.66     29.83 o
   3  10   9       74.33       43.35     26.59 o
   4  10   9      147.78      130.18     26.99 o
   5  10   9       23.69       10.39     24.52 o
   6  10   9       38.32       79.04     28.89 o
   7  10   9       81.72       25.14     32.26 o
   8  10   9        4.39       14.65     27.31 o
   0   0  10    11350.62    12474.07    231.33 o
   1   0  10     2155.65     2535.88     66.17 o
   2   0  10    33976.35    34417.32    365.60 o
   3   0  10     1576.65     1764.58     42.57 o
   4   0  10     1033.34     1141.93     36.20 o
   5   0  10       45.82       69.74     16.05 o
   6   0  10    21139.01    20735.47    208.77 o
   7   0  10     1289.92     1100.51     42.68 o
   8   0  10     1216.37     1314.84     38.00 o
   9   0  10     3411.91     3729.72     63.76 o
  10   0  10    21981.88    22327.66    222.83 o
  11   0  10    20959.93    20958.50    257.80 o
  12   0  10     7208.91     7952.66    116.97 o
  13   0  10     2719.23     2569.20     79.45 o
  14   0  10    10965.53    10893.41    187.05 o
  15   0  10     1991.82     2102.19     67.67 o
  16   0  10      166.30      153.24     26.91 o
  17   0  10       69.12       32.01     25.88 o
  18   0  10     4592.39     4976.83    110.59 o
  19   0  10      472.58      385.71     39.05 o
  20   0  10       14.68       22.80     23.62 o
  21   0  10        2.44       22.16     23.86 o
  22   0  10      992.33     1077.01     63.42 o
  23   0  10      151.65      117.32     31.17 o
  24   0  10     1129.54     1048.20     64.09 o
  25   0  10       70.05       41.49     30.56 o
  26   0  10     4559.18     4768.13    123.35 o
  27   0  10       59.68       46.51     31.45 o
  28   0  10       83.10       76.90     33.93 o
  29   0  10      216.24      266.67     43.57 o
  30   0  10     1387.77     1356.11     87.94 o
  31   0  10      433.68      397.17     58.53 o
  32   0  10       77.61       70.82     50.73 o
   0   1  10      994.53     1099.01     44.20 o
   1   1  10    25959.38    26660.87    208.47 o
   2   1  10      158.70      224.64     14.95 o
   3   1  10    14508.93    14665.32    112.41 o
   4   1  10     1372.12     1422.27     29.08 o
   5   1  10     7064.00     7114.51     70.53 o
   6   1  10     5754.96     5790.08     64.63 o
   7   1  10    10030.33     9875.53     88.82 o
   8   1  10      105.81       82.92     10.51 o
   9   1  10      449.43      437.04     20.29 o
  10   1  10     1069.86     1373.51     29.30 o
  11   1  10     1537.23     1482.07     30.61 o
  12   1  10     3598.11     3366.14     49.98 o
  13   1  10     9140.55     8959.91     97.76 o
  14   1  10      500.96      526.41     25.35 o
  15   1  10      988.59     1044.01     37.27 o
  16   1  10      644.11      517.51     28.87 o
  17   1  10     4163.95     4326.32     78.81 o
  18   1  10     2284.63     2140.91     65.82 o
  19   1  10     4585.39     4826.04     82.49 o
  20   1  10        0.56        0.00     14.22 o
  21   1  10        3.98       15.67     17.61 o
  22   1  10        0.89       18.16     17.05 o
  23   1  10     1853.89     1849.03     55.23 o
  24   1  10       29.10       21.18     19.58 o
  25   1  10      289.43      359.96     32.62 o
  26   1  10       93.11      145.01     25.97 o
  27   1  10       23.55       42.39     23.33 o
  28   1  10        5.63        4.68     22.42 o
  29   1  10      410.12      471.41     38.83 o
  30   1  10       19.17       29.02     25.53 o
  31   1  10      130.55      147.76     32.01 o
   0   2  10    44034.06    43751.24    448.37 o
   1   2  10        9.67       19.59      8.59 o
   2   2  10      274.58      263.59     14.35 o
   3   2  10     3879.09     4154.00     46.01 o
   4   2  10     9495.10     8858.96     79.22 o
   5   2  10      286.50      232.67     14.82 o
   6   2  10     2672.48     2821.14     38.07 o
   7   2  10      840.53      794.24     22.74 o
   8   2  10    21613.32    20954.86    151.85 o
   9   2  10     1175.82     1160.50     29.46 o
  10   2  10     1128.44     1032.80     28.29 o
  11   2  10        2.76       16.17     10.27 o
  12   2  10    18241.49    17337.92    140.77 o
  13   2  10       73.19       55.30     12.19 o
  14   2  10      819.08      858.76     29.88 o
  15   2  10     3447.76     3238.50     62.61 o
  16   2  10    11575.67    11897.83    129.73 o
  17   2  10      351.02      277.86     24.65 o
  18   2  10      357.11      405.94     30.05 o
  19   2  10      539.06      469.24     32.13 o
  20   2  10     3182.26     3459.66     71.87 o
  21   2  10      205.23      176.94     24.51 o
  22   2  10       27.09       13.76     18.44 o
  23   2  10       37.65       32.27     20.97 o
  24   2  10     1039.13     1293.65     52.13 o
  25   2  10     1354.80     1418.22     55.11 o
  26   2  10       22.31       13.91     24.16 o
  27   2  10      235.69      289.17     32.18 o
  28   2  10     2297.84     2351.56     71.09 o
  29   2  10       37.59       74.59     26.78 o
  30   2  10        0.52       20.44     26.75 o
  31   2  10        2.37        1.55     31.00 o
   0   3  10     3284.52     3521.99     73.77 o
   1   3  10       52.78       78.72     10.68 o
   2   3  10        1.56       13.83     11.69 o
   3   3  10     9888.92     9942.91     81.88 o
   4   3  10      259.29      260.33     14.37 o
   5   3  10     2694.54     2614.59     38.34 o
   6   3  10        3.81        0.00      8.31 o
   7   3  10     5697.89     5654.31     65.30 o
   8   3  10       25.32       31.04     11.07 o
   9   3  10    11298.03    11122.51    102.66 o
  10   3  10     1962.68     1992.79     42.70 o
  11   3  10    11710.10    11371.48    105.88 o
  12   3  10     2620.78     2629.42     45.51 o
  13   3  10     4617.34     4490.77     61.02 o
  14   3  10     1913.76     1878.36     42.63 o
  15   3  10     1801.36     1898.88     46.04 o
  16   3  10       37.77       49.26     14.86 o
  17   3  10     2964.07     3014.59     69.23 o
  18   3  10       78.59       90.16     20.05 o
  19   3  10      641.79      723.73     38.89 o
  20   3  10      219.84      136.18     23.49 o
  21   3  10      609.45      744.68     40.53 o
  22   3  10     2204.94     1938.03     59.91 o
  23   3  10     2637.12     2804.45     69.68 o
  24   3  10      196.89      141.27     25.69 o
  25   3  10      432.56      514.56     37.58 o
  26   3  10      217.29      166.09     28.20 o
  27   3  10       33.34       52.54     25.10 o
  28   3  10        0.66       11.41     23.36 o
  29   3  10      117.55      100.35     31.43 o
  30   3  10        9.56        0.00     30.20 o
   0   4  10      901.71      946.91     46.97 o
   1   4  10      827.74      839.06     24.84 o
   2   4  10    12794.40    12993.11     98.99 o
   3   4  10      197.87      258.08     15.23 o
   4   4  10       35.06       42.45     10.39 o
   5   4  10      464.67      444.86     19.70 o
   6   4  10    16411.59    16362.01    140.77 o
   7   4  10      887.25      872.70     28.70 o
   8   4  10      376.79      400.49     21.58 o
   9   4  10      505.71      512.08     25.05 o
  10   4  10    14436.65    13621.79    123.01 o
  11   4  10      308.86      234.44     18.95 o
  12   4  10      326.07      263.00     19.86 o
  13   4  10        1.70        0.00     12.67 o
  14   4  10     5722.14     5671.65     73.52 o
  15   4  10        1.61        0.00     13.16 o
  16   4  10      219.92      200.46     20.40 o
  17   4  10     1784.05     1763.25     48.77 o
  18   4  10     3175.57     3309.84     66.24 o
  19   4  10      608.79      623.43     35.40 o
  20   4  10       13.66       10.92     19.25 o
  21   4  10       20.01       26.39     21.20 o
  22   4  10     2472.80     2819.16     71.43 o
  23   4  10      123.66      145.46     25.68 o
  24   4  10       23.83        4.01     20.79 o
  25   4  10       14.44        4.88     22.63 o
  26   4  10      868.55      950.55     60.64 o
  27   4  10       38.53       18.34     26.13 o
  28   4  10        8.34       49.68     31.28 o
  29   4  10      110.20      126.21     37.99 o
   0   5  10       13.86        5.13     14.20 o
   1   5  10      600.31      664.18     24.31 o
   2   5  10      730.94      714.04     30.52 o
   3   5  10     6537.60     6474.85     68.35 o
   4   5  10        0.78        0.00     11.28 o
   5   5  10     7413.94     7545.97     87.46 o
   6   5  10     2947.62     2894.18     51.96 o
   7   5  10     4072.25     3922.47     62.79 o
   8   5  10     3156.56     3067.69     51.81 o
   9   5  10     9800.10     9412.79     99.20 o
  10   5  10        1.48       27.04     13.65 o
  11   5  10     1631.57     1529.91     40.35 o
  12   5  10       11.77        0.00     12.36 o
  13   5  10      291.61      281.54     23.86 o
  14   5  10       23.33        5.03     14.43 o
  15   5  10      144.57       99.23     18.00 o
  16   5  10      186.70      166.53     20.50 o
  17   5  10      495.00      506.13     31.98 o
  18   5  10       92.80       77.86     19.97 o
  19   5  10     1154.78     1085.49     49.33 o
  20   5  10      123.18      112.31     22.56 o
  21   5  10      126.24      167.10     27.06 o
  22   5  10       74.06       50.25     24.20 o
  23   5  10     1626.44     1664.86     60.68 o
  24   5  10        0.21        0.00     22.46 o
  25   5  10     1132.05     1301.80     57.19 o
  26   5  10      102.72      125.54     31.09 o
  27   5  10      457.08      568.11     49.89 o
  28   5  10      232.36      200.66     47.99 o
   0   6  10    12619.70    12610.30    164.69 o
   1   6  10      542.38      549.42     26.95 o
   2   6  10       33.64       20.32     12.00 o
   3   6  10      104.11       82.96     15.62 o
   4   6  10     3737.58     3707.04     60.07 o
   5   6  10      198.43      175.89     19.71 o
   6   6  10     2251.08     2379.09     50.84 o
   7   6  10       18.59       52.12     15.27 o
   8   6  10     2942.40     2881.33     59.11 o
   9   6  10       65.78       43.88     15.59 o
  10   6  10      181.80      114.23     18.85 o
  11   6  10      215.65      182.72     22.39 o
  12   6  10     6570.07     6371.22     90.92 o
  13   6  10     1342.38     1421.19     45.18 o
  14   6  10       76.90       71.38     18.52 o
  15   6  10      244.98      214.89     23.67 o
  16   6  10     4915.40     5066.90     80.03 o
  17   6  10        0.40       13.13     17.57 o
  18   6  10       42.84       39.14     19.66 o
  19   6  10       90.00       98.11     24.21 o
  20   6  10     5216.01     5256.32    106.63 o
  21   6  10      340.67      405.62     32.84 o
  22   6  10       13.64       44.19     23.47 o
  23   6  10      151.78      187.11     32.58 o
  24   6  10     1041.52     1172.71     60.04 o
  25   6  10       23.63        0.00     28.57 o
  26   6  10        0.08       87.01     43.41 o
   0   7  10       41.62        0.51     17.98 o
   1   7  10      543.47      640.37     36.09 o
   2   7  10      198.20      156.74     20.52 o
   3   7  10       33.78       69.60     16.36 o
   4   7  10        4.57        7.21     14.69 o
   5   7  10      525.90      522.31     30.64 o
   6   7  10     1067.21     1049.72     46.58 o
   7   7  10     4097.60     4072.45     70.08 o
   8   7  10       64.47       48.16     19.03 o
   9   7  10     1958.76     1976.79     55.03 o
  10   7  10      452.79      392.56     28.46 o
  11   7  10      607.95      623.18     33.90 o
  12   7  10     1143.72     1087.54     42.70 o
  13   7  10     3115.44     3293.52     65.63 o
  14   7  10       41.18       26.33     18.90 o
  15   7  10      551.26      617.56     36.18 o
  16   7  10      234.57      211.68     25.52 o
  17   7  10      861.88      888.81     41.65 o
  18   7  10      106.63       87.59     22.95 o
  19   7  10      669.91      634.73     42.58 o
  20   7  10        0.39       14.78     23.90 o
  21   7  10      740.76      815.87     65.69 o
  22   7  10        4.27        0.00     30.15 o
  23   7  10      845.19      918.66     75.67 o
   0   8  10       10.58       25.69     24.48 o
   1   8  10       18.62       40.61     16.86 o
   2   8  10     4247.92     4655.44     72.38 o
   3   8  10      509.94      457.02     30.98 o
   4   8  10      244.87      272.22     26.04 o
   5   8  10      162.47      130.08     22.98 o
   6   8  10     1887.37     2080.35     56.48 o
   7   8  10       69.49       83.25     20.39 o
   8   8  10      151.81      162.24     23.74 o
   9   8  10      126.47      156.07     23.35 o
  10   8  10     3575.88     3620.11     71.09 o
  11   8  10        9.89        2.91     17.37 o
  12   8  10      326.91      296.46     28.23 o
  13   8  10       36.00       26.29     19.58 o
  14   8  10     2132.61     2210.13     63.47 o
  15   8  10       61.79       71.68     23.97 o
  16   8  10      147.12      123.70     26.88 o
  17   8  10       88.10       73.54     26.32 o
  18   8  10     1574.45     1811.38     64.37 o
  19   8  10       65.54       69.27     30.22 o
   0   9  10      436.37      367.22     44.84 o
   1   9  10      912.02     1082.89     56.53 o
   2   9  10      299.60      317.89     30.58 o
   3   9  10     1219.89     1364.34     50.47 o
   4   9  10       18.57       24.21     20.28 o
   5   9  10      767.49      876.62     46.68 o
   6   9  10        2.16       13.24     20.31 o
   7   9  10       27.24       18.42     21.16 o
   8   9  10       21.49        6.94     21.97 o
   9   9  10      394.25      410.23     36.12 o
  10   9  10      319.84      325.02     32.94 o
  11   9  10      650.98      696.81     43.99 o
  12   9  10       32.81        0.00     28.78 o
  13   9  10      155.28      103.42     27.24 o
  14   9  10       12.71        7.97     23.78 o
  15   9  10      348.66      355.39     39.55 o
   0  10  10     2043.29     2212.88    138.21 o
   1  10  10        1.89       19.43     33.06 o
   2  10  10       56.29       17.03     35.78 o
   3  10  10       68.28       92.01     39.15 o
   4  10  10     1426.78     1593.34     81.08 o
   5  10  10      231.98      190.10     37.17 o
   6  10  10        5.49       23.73     29.11 o
   1   1  11     4254.12     4046.81     50.72 o
   2   1  11      679.76      704.76     22.29 o
   3   1  11     1072.64     1015.58     25.02 o
   4   1  11     1752.83     1807.70     36.03 o
   5   1  11    21432.13    21929.74    162.61 o
   6   1  11     1575.23     1735.26     32.06 o
   7   1  11     1285.23     1190.62     28.13 o
   8   1  11      387.07      414.92     19.17 o
   9   1  11       13.60        9.59     10.11 o
  10   1  11      624.03      653.27     22.87 o
  11   1  11     6081.78     5946.70     71.04 o
  12   1  11       97.26       86.11     15.19 o
  13   1  11      613.34      602.10     28.62 o
  14   1  11      158.76      159.86     20.80 o
  15   1  11     3545.23     3461.79     62.97 o
  16   1  11       33.69       22.24     15.08 o
  17   1  11     1037.41     1058.03     39.79 o
  18   1  11      364.55      360.71     27.09 o
  19   1  11     1048.32     1140.92     71.83 o
  20   1  11      559.79      533.09     38.03 o
  21   1  11     1082.11      999.44     44.98 o
  22   1  11      482.04      421.71     33.24 o
  23   1  11      819.44      818.97     43.60 o
  24   1  11      232.87      225.04     28.62 o
  25   1  11      639.07      606.50     39.82 o
  26   1  11       92.58       87.37     24.88 o
  27   1  11       10.39        6.24     22.73 o
  28   1  11        0.18       15.72     24.08 o
  29   1  11      163.18      137.67     29.33 o
  30   1  11       15.83       56.53     27.77 o
  31   1  11      115.08       33.11     33.05 o
   1   2  11      408.34      406.02     17.17 o
   2   2  11       61.73       76.00     10.49 o
   3   2  11      275.29      293.89     15.49 o
   4   2  11        8.39        0.00      7.50 o
   5   2  11      127.91       88.18     10.91 o
   6   2  11       48.86       53.39     10.34 o
   7   2  11      185.65      118.30     14.24 o
   8   2  11       26.70       42.84     11.51 o
   9   2  11      615.18      615.99     23.73 o
  10   2  11     2467.74     2554.78     43.16 o
  11   2  11       31.93        2.98     10.57 o
  12   2  11       33.15       14.73     11.70 o
  13   2  11     2039.05     2053.63     45.44 o
  14   2  11      483.41      430.57     26.96 o
  15   2  11        0.91        1.00     14.67 o
  16   2  11       14.26       20.76     17.62 o
  17   2  11      324.53      338.12     27.78 o
  18   2  11      326.30      340.97     28.95 o
  19   2  11       49.69       41.76     18.60 o
  20   2  11      506.65      487.10     34.39 o
  21   2  11        0.35        0.00     18.38 o
  22   2  11      128.54      173.73     26.18 o
  23   2  11      171.81      156.67     30.81 o
  24   2  11        7.87        0.00     19.60 o
  25   2  11        3.16        2.98     21.10 o
  26   2  11      111.50       73.74     25.59 o
  27   2  11      326.70      281.14     33.09 o
  28   2  11      194.57      228.41     32.74 o
  29   2  11       12.14        2.48     25.09 o
  30   2  11        6.34       19.69     27.40 o
   1   3  11        8.92       10.82      8.71 o
   2   3  11     1155.78     1130.60     25.73 o
   3   3  11     2069.90     1893.40     34.90 o
   4   3  11       39.68       45.46     10.36 o
   5   3  11       86.19      110.11     12.27 o
   6   3  11      387.24      429.27     22.21 o
   7   3  11     1834.36     1806.33     39.35 o
   8   3  11       17.63       13.32     10.75 o
   9   3  11     4966.26     4799.09     62.11 o
  10   3  11      121.51      136.20     15.28 o
  11   3  11     4838.30     4801.01     63.27 o
  12   3  11       84.61       86.76     14.58 o
  13   3  11     7188.46     7071.96    102.84 o
  14   3  11        1.61        3.32     13.48 o
  15   3  11      854.31      789.84     33.78 o
  16   3  11       13.29        9.24     15.88 o
  17   3  11     1470.71     1450.68     53.41 o
  18   3  11      315.43      338.50     29.25 o
  19   3  11     2652.96     2577.76     64.74 o
  20   3  11        0.02        0.00     16.93 o
  21   3  11      182.65      151.04     25.77 o
  22   3  11      162.45      116.76     24.44 o
  23   3  11     1459.18     1549.25     57.21 o
  24   3  11       21.19       12.94     22.14 o
  25   3  11     2028.89     1972.94     65.36 o
  26   3  11       23.36       28.28     24.25 o
  27   3  11       42.26       40.56     24.61 o
  28   3  11       37.47       20.78     26.19 o
  29   3  11      311.31      261.18     43.61 o
  30   3  11       10.08       29.88     36.99 o
   1   4  11       10.85        0.00      9.50 o
   2   4  11     1166.78     1167.24     27.43 o
   3   4  11      248.46      280.28     15.90 o
   4   4  11     2025.71     2089.11     38.61 o
   5   4  11      239.87      279.28     18.23 o
   6   4  11        0.96       22.45     11.74 o
   7   4  11      316.07      390.85     23.85 o
   8   4  11      859.88      927.42     31.12 o
   9   4  11      941.50      778.93     29.33 o
  10   4  11      951.85      944.44     31.89 o
  11   4  11       52.46       39.23     13.89 o
  12   4  11      196.81      151.59     17.80 o
  13   4  11      613.44      599.00     28.00 o
  14   4  11      432.47      361.70     28.82 o
  15   4  11      147.95      128.62     19.23 o
  16   4  11     1929.82     1752.28     49.16 o
  17   4  11        5.96       34.79     15.95 o
  18   4  11        3.52       30.02     19.39 o
  19   4  11      174.53      129.15     23.85 o
  20   4  11      922.88      848.55     44.04 o
  21   4  11       10.80        0.00     20.35 o
  22   4  11       98.93       73.44     22.70 o
  23   4  11       59.42       24.95     22.32 o
  24   4  11      487.51      439.62     37.30 o
  25   4  11        5.60        0.00     22.41 o
  26   4  11        1.37       37.05     24.37 o
  27   4  11       13.46       59.35     26.56 o
  28   4  11      272.17      248.27     37.37 o
   1   5  11     6091.76     5782.83     71.96 o
   2   5  11      261.46      228.03     18.00 o
   3   5  11     2311.42     2369.91     42.70 o
   4   5  11       47.64       45.25     13.72 o
   5   5  11     1324.48     1355.41     42.79 o
   6   5  11      756.85      745.78     32.06 o
   7   5  11     7889.26     7818.72     92.94 o
   8   5  11      805.38      860.32     34.37 o
   9   5  11     1382.73     1454.81     42.24 o
  10   5  11        2.37       20.11     13.73 o
  11   5  11      959.86      893.66     33.93 o
  12   5  11      172.61       90.91     17.65 o
  13   5  11      168.81      144.88     19.88 o
  14   5  11      144.75      127.59     19.12 o
  15   5  11      215.97      268.48     23.44 o
  16   5  11        5.65       18.79     17.25 o
  17   5  11      197.18      171.65     23.66 o
  18   5  11       70.36       43.23     19.36 o
  19   5  11      194.42      241.21     39.74 o
  20   5  11       21.27       20.32     21.48 o
  21   5  11      152.01      157.01     26.85 o
  22   5  11       61.74       37.92     24.34 o
  23   5  11      108.81       67.53     27.19 o
  24   5  11       31.63        0.00     23.47 o
  25   5  11       10.71       13.08     25.89 o
  26   5  11       17.49       17.84     27.30 o
  27   5  11      250.48      175.09     41.60 o
   1   6  11       76.38       65.71     13.85 o
   2   6  11     1620.36     1542.23     52.17 o
   3   6  11      127.00      141.85     18.85 o
   4   6  11      605.60      648.38     31.76 o
   5   6  11        4.59       18.04     14.74 o
   6   6  11      798.59      739.89     33.39 o
   7   6  11      393.75      378.09     26.06 o
   8   6  11      360.18      332.89     25.22 o
   9   6  11        7.16       11.06     15.67 o
  10   6  11      906.24      798.00     38.33 o
  11   6  11       45.84       36.32     18.05 o
  12   6  11      122.12      171.95     22.08 o
  13   6  11       20.83       40.49     17.89 o
  14   6  11      241.17      182.33     23.13 o
  15   6  11       28.13        5.13     16.55 o
  16   6  11      201.83      153.55     22.63 o
  17   6  11       70.24       66.49     21.55 o
  18   6  11      117.63       70.11     22.51 o
  19   6  11       16.17        0.00     20.62 o
  20   6  11       20.02       48.17     23.63 o
  21   6  11       56.41       18.15     22.54 o
  22   6  11        1.81       27.20     25.27 o
  23   6  11        0.41        0.00     26.68 o
  24   6  11       21.80       31.65     29.67 o
  25   6  11       15.97        0.00     32.36 o
   1   7  11       83.97       80.60     17.31 o
   2   7  11       30.52        6.10     14.32 o
   3   7  11       24.52       39.42     17.01 o
   4   7  11       51.63       39.42     16.83 o
   5   7  11     2133.77     2126.52     56.91 o
   6   7  11       64.93       60.51     18.35 o
   7   7  11     1169.09     1129.77     44.63 o
   8   7  11      391.87      462.02     30.54 o
   9   7  11     1063.37     1023.84     41.17 o
  10   7  11       45.77       44.19     18.53 o
  11   7  11     2633.12     2555.94     60.57 o
  12   7  11       11.71       22.47     18.72 o
  13   7  11      885.63      891.56     40.96 o
  14   7  11       63.79       60.79     21.07 o
  15   7  11     1001.77     1115.90     45.53 o
  16   7  11       13.48       12.37     19.12 o
  17   7  11      752.81      821.53     42.89 o
  18   7  11        1.14       43.97     23.18 o
  19   7  11       91.40      125.83     28.62 o
  20   7  11        0.16        0.00     24.82 o
  21   7  11      528.73      580.07     45.14 o
  22   7  11       14.37        0.00     35.80 o
   1   8  11        0.06        0.00     17.44 o
   2   8  11       79.80      104.39     20.98 o
   3   8  11      101.43      107.44     21.99 o
   4   8  11      135.69       88.47     20.92 o
   5   8  11      161.92      115.10     21.43 o
   6   8  11       72.79       30.59     19.57 o
   7   8  11      219.12      175.22     24.52 o
   8   8  11        1.11        0.00     18.60 o
   9   8  11       47.84       39.50     19.57 o
  10   8  11      417.86      432.26     31.85 o
  11   8  11       69.28       85.11     21.92 o
  12   8  11       59.06       78.47     21.32 o
  13   8  11        0.68        0.00     19.62 o
  14   8  11      224.47      195.15     27.50 o
  15   8  11        7.12        0.00     21.29 o
  16   8  11       20.75        9.08     22.58 o
  17   8  11        0.80        0.00     20.75 o
  18   8  11      256.81      281.09     36.96 o
   1   9  11      218.30      272.53     31.35 o
   2   9  11       38.37       75.33     25.03 o
   3   9  11     1218.44     1320.25     52.79 o
   4   9  11       45.44       26.67     20.60 o
   5   9  11      282.62      324.24     29.92 o
   6   9  11       39.77       31.39     22.01 o
   7   9  11      906.04     1052.64     49.36 o
   8   9  11        0.30        4.16     21.81 o
   9   9  11      220.85      139.92     27.75 o
  10   9  11       15.99        0.00     20.97 o
  11   9  11       42.98       40.52     22.45 o
  12   9  11       14.74       15.45     23.38 o
  13   9  11      163.44      142.86     33.16 o
   0   0  12     2065.59     2130.63     63.63 o
   1   0  12       45.66      106.44     14.34 o
   2   0  12    29542.70    29150.44    576.26 o
   3   0  12       41.18       25.04     18.62 o
   4   0  12     1317.23     1285.61     42.87 o
   5   0  12       24.98       10.32     13.82 o
   6   0  12     5791.95     5549.57     87.84 o
   7   0  12      268.31      275.63     23.87 o
   8   0  12      769.14      795.07     44.94 o
   9   0  12        4.32        0.00     14.43 o
  10   0  12     5726.05     5722.97    127.74 o
  11   0  12     1960.46     1891.70     56.35 o
  12   0  12      122.50       47.88     25.10 o
  13   0  12      392.33      274.29     33.06 o
  14   0  12    13020.82    12943.59    196.02 o
  15   0  12       63.08        0.00     20.08 o
  16   0  12      945.35      735.97     50.54 o
  17   0  12      365.94      258.19     49.55 o
  18   0  12      949.24      926.07     56.55 o
  19   0  12      118.24       78.76     29.52 o
  20   0  12      461.63      532.86     56.33 o
  21   0  12        0.33       53.61     27.94 o
  22   0  12     5745.96     5945.63    135.98 o
  23   0  12      558.66      534.11     51.23 o
  24   0  12      159.40      190.19     37.04 o
  25   0  12      316.75      197.53     39.82 o
  26   0  12     1320.23     1461.81     88.00 o
  27   0  12        5.70        0.00     33.23 o
  28   0  12       60.34      106.39     43.15 o
  29   0  12        6.82       76.03     46.50 o
  30   0  12      919.76      953.61     90.81 o
   0   1  12     5215.15     5257.79     88.21 o
   1   1  12    11122.33    11528.28     95.01 o
   2   1  12      176.39      124.31     12.80 o
   3   1  12     2849.24     2870.59     39.76 o
   4   1  12      174.72      188.46     14.70 o
   5   1  12      677.11      593.45     21.88 o
   6   1  12      514.83      484.61     19.26 o
   7   1  12     1303.54     1228.25     29.08 o
   8   1  12     3528.08     3420.30     52.16 o
   9   1  12      168.66      141.58     15.31 o
  10   1  12       93.79      113.05     14.94 o
  11   1  12      225.03      167.29     17.35 o
  12   1  12     1159.12     1083.16     35.39 o
  13   1  12     5382.59     5331.32     79.86 o
  14   1  12      667.38      614.47     31.92 o
  15   1  12     3084.86     2901.83     66.28 o
  16   1  12       32.04       65.50     17.15 o
  17   1  12     2573.21     2465.13     62.42 o
  18   1  12      271.80      224.18     29.30 o
  19   1  12     1465.08     1357.54     50.09 o
  20   1  12      119.91      116.53     22.26 o
  21   1  12      478.63      447.53     34.55 o
  22   1  12       19.30       45.25     20.74 o
  23   1  12      723.95      550.56     37.66 o
  24   1  12       57.27       21.62     21.43 o
  25   1  12      105.24      111.92     25.88 o
  26   1  12       12.75       29.90     23.50 o
  27   1  12      965.45      981.19     52.01 o
  28   1  12        2.38       41.12     25.18 o
  29   1  12      406.29      435.18     40.92 o
  30   1  12        0.55        0.00     29.78 o
   0   2  12     3683.71     3042.95    115.95 o
   1   2  12     1723.22     1968.83     31.11 o
   2   2  12      379.25      463.50     21.16 o
   3   2  12     1491.47     1472.91     31.03 o
   4   2  12     9082.33     8715.00     82.94 o
   5   2  12        3.31        0.00      8.43 o
   6   2  12       82.09       78.21     11.81 o
   7   2  12      513.42      483.06     21.98 o
   8   2  12     8058.04     7842.05     79.64 o
   9   2  12        3.09        0.00     10.92 o
  10   2  12      121.10      105.55     14.65 o
  11   2  12     2012.03     2048.04     43.11 o
  12   2  12    12072.66    11446.61    119.22 o
  13   2  12      251.14      289.59     23.37 o
  14   2  12     1554.95     1551.71     45.74 o
  15   2  12       20.51       30.00     17.80 o
  16   2  12     6180.00     5796.77     97.82 o
  17   2  12     1016.78     1012.99     51.50 o
  18   2  12     1404.11     1415.61     53.34 o
  19   2  12      306.23      312.25     29.22 o
  20   2  12     3822.77     3574.46     82.16 o
  21   2  12        6.16        0.00     19.09 o
  22   2  12        0.76        0.00     18.48 o
  23   2  12       99.41       55.20     23.09 o
  24   2  12     3969.91     3686.00     82.77 o
  25   2  12       33.60       11.06     22.91 o
  26   2  12       23.39       39.57     23.01 o
  27   2  12        8.30        5.98     23.51 o
  28   2  12      790.74      923.98     52.08 o
  29   2  12       55.00       62.73     28.04 o
  30   2  12       26.88        0.00     29.12 o
   0   3  12     2166.62     2248.59     71.10 o
   1   3  12     1907.46     1796.82     33.13 o
   2   3  12        2.48        2.87      9.26 o
   3   3  12       60.39      109.03     12.09 o
   4   3  12       13.29       14.18     10.01 o
   5   3  12     4116.60     4011.04     53.25 o
   6   3  12      133.63      133.49     14.59 o
   7   3  12      528.55      539.90     25.44 o
   8   3  12       41.25       16.43     11.37 o
   9   3  12     3183.93     2926.94     51.62 o
  10   3  12      157.58      169.75     16.89 o
  11   3  12     3058.47     3260.17     52.25 o
  12   3  12     1027.44      994.29     34.33 o
  13   3  12     3691.18     3696.38     63.38 o
  14   3  12     1274.59     1356.80     42.16 o
  15   3  12     3334.77     3087.88     63.54 o
  16   3  12      820.23      875.72     42.21 o
  17   3  12      470.85      540.47     35.70 o
  18   3  12      101.75       75.48     20.70 o
  19   3  12     3444.83     3176.30     72.49 o
  20   3  12       93.64       87.54     22.47 o
  21   3  12      638.25      669.51     40.64 o
  22   3  12      490.32      487.96     36.81 o
  23   3  12       43.34       64.62     22.72 o
  24   3  12      121.10       66.04     24.28 o
  25   3  12      492.84      426.20     37.16 o
  26   3  12      160.98       91.77     26.91 o
  27   3  12      177.78      215.86     32.37 o
  28   3  12       32.24       15.51     26.91 o
  29   3  12      142.18      150.68     35.63 o
   0   4  12      972.05      951.68     68.80 o
   1   4  12       77.52       46.16     11.42 o
   2   4  12     6728.47     6486.91     68.38 o
   3   4  12     1106.70     1226.38     33.13 o
   4   4  12        0.00        2.54     10.75 o
   5   4  12      482.55      451.47     37.67 o
   6   4  12    13652.21    13345.33    122.09 o
   7   4  12      100.88      103.43     15.45 o
   8   4  12       95.50       70.06     14.61 o
   9   4  12      218.33      233.42     19.94 o
  10   4  12     7978.09     7924.46     89.88 o
  11   4  12      460.33      522.22     26.59 o
  12   4  12      582.39      577.58     28.05 o
  13   4  12       56.66       31.71     15.27 o
  14   4  12     2073.95     2144.96     52.74 o
  15   4  12       27.45       19.88     16.06 o
  16   4  12      575.82      593.66     33.08 o
  17   4  12     1747.62     1813.25     55.12 o
  18   4  12     3176.49     3145.86     74.07 o
  19   4  12       83.65       86.93     22.94 o
  20   4  12      141.99      142.48     24.68 o
  21   4  12       61.29       51.51     22.74 o
  22   4  12     1307.31     1354.92     56.34 o
  23   4  12       16.75        8.36     22.11 o
  24   4  12      547.55      508.72     40.81 o
  25   4  12      104.10       96.76     26.59 o
  26   4  12     1585.22     1721.41     67.30 o
  27   4  12       70.79       21.29     26.49 o
  28   4  12       38.32       50.43     30.67 o
   0   5  12        9.74        0.00     13.93 o
   1   5  12     3157.14     3029.88     49.95 o
   2   5  12      311.56      359.25     22.22 o
   3   5  12     3078.04     2844.49     51.41 o
   4   5  12       88.19       62.09     16.10 o
   5   5  12     2444.34     2420.55     50.84 o
   6   5  12      362.71      386.13     26.48 o
   7   5  12     3827.01     3642.16     62.13 o
   8   5  12      437.55      436.22     27.56 o
   9   5  12      902.59      923.57     36.36 o
  10   5  12      780.27      764.73     37.61 o
  11   5  12      131.09      187.42     22.35 o
  12   5  12      260.87      269.99     24.79 o
  13   5  12      628.66      695.39     32.17 o
  14   5  12       74.06       62.66     17.41 o
  15   5  12      254.86      306.74     27.46 o
  16   5  12       84.63       68.21     20.29 o
  17   5  12      289.74      311.07     28.24 o
  18   5  12      588.27      708.75     48.73 o
  19   5  12       21.24       40.33     24.27 o
  20   5  12       45.71       46.91     22.95 o
  21   5  12      731.36      677.58     49.10 o
  22   5  12       96.30       59.36     24.32 o
  23   5  12      573.82      659.44     46.67 o
  24   5  12       40.84       33.07     27.55 o
  25   5  12      136.54       87.74     29.65 o
  26   5  12        0.08        7.61     31.21 o
   0   6  12     1373.31     1266.51     58.69 o
   1   6  12      382.12      485.82     26.26 o
   2   6  12       81.12       37.13     16.03 o
   3   6  12      822.25      763.02     36.03 o
   4   6  12     5562.43     5313.08     77.85 o
   5   6  12      263.04      246.92     25.48 o
   6   6  12        1.17        0.00     14.98 o
   7   6  12      104.70       75.19     18.03 o
   8   6  12     6669.33     6783.09     91.57 o
   9   6  12       55.58       36.58     17.88 o
  10   6  12       17.05       15.22     17.27 o
  11   6  12      810.73      838.57     37.44 o
  12   6  12     3321.43     3483.82     66.63 o
  13   6  12      758.46      774.49     37.38 o
  14   6  12      719.73      724.65     36.80 o
  15   6  12        8.04       50.21     19.17 o
  16   6  12     1898.57     2021.82     61.51 o
  17   6  12       25.61       26.08     21.20 o
  18   6  12       43.27        6.96     20.35 o
  19   6  12       40.96        0.00     21.71 o
  20   6  12     1524.76     1537.34     64.61 o
  21   6  12      120.44      149.02     31.29 o
  22   6  12      321.75      352.40     39.08 o
  23   6  12      123.82       73.04     34.33 o
  24   6  12     1103.00     1068.83     74.77 o
   0   7  12       43.22       21.47     23.86 o
   1   7  12      154.23       97.36     19.89 o
   2   7  12       42.68       53.71     18.15 o
   3   7  12      786.74      619.83     33.01 o
   4   7  12       13.77        3.03     15.53 o
   5   7  12      602.92      501.44     31.40 o
   6   7  12        0.38       31.11     20.98 o
   7   7  12      899.04      971.82     41.09 o
   8   7  12       86.54       84.41     23.67 o
   9   7  12     1358.91     1447.86     55.35 o
  10   7  12      258.81      276.83     27.08 o
  11   7  12     1047.03     1042.75     46.91 o
  12   7  12       29.57       24.07     18.75 o
  13   7  12      733.69      848.47     41.68 o
  14   7  12      123.70      153.20     24.01 o
  15   7  12      428.61      478.39     45.16 o
  16   7  12        1.00        0.00     20.29 o
  17   7  12      674.11      725.68     43.38 o
  18   7  12       79.39       97.11     29.94 o
  19   7  12      805.05      867.10     50.74 o
  20   7  12      181.86      243.28     39.48 o
  21   7  12      262.85      321.21     48.73 o
   0   8  12      788.35      906.10     64.46 o
   1   8  12       35.63       15.19     20.51 o
   2   8  12     2277.00     2221.90     64.52 o
   3   8  12        1.08       16.76     19.50 o
   4   8  12       18.14       14.17     19.25 o
   5   8  12      365.13      410.03     35.29 o
   6   8  12     3382.87     3371.15     70.34 o
   7   8  12       60.33       54.73     21.12 o
   8   8  12      134.43      127.57     23.96 o
   9   8  12       42.58        0.00     19.61 o
  10   8  12     1620.34     1783.07     56.32 o
  11   8  12       23.83       51.70     21.46 o
  12   8  12      248.45      243.76     29.94 o
  13   8  12      126.86      133.98     28.20 o
  14   8  12     1475.44     1657.99     59.57 o
  15   8  12      392.06      370.55     36.92 o
  16   8  12       19.15       31.18     24.88 o
  17   8  12       79.48      120.70     30.79 o
   0   9  12       70.37       55.37     37.80 o
   1   9  12     2047.40     1863.42     66.73 o
   2   9  12      102.82      102.48     26.93 o
   3   9  12       43.52       60.97     25.48 o
   4   9  12      144.13      141.00     27.49 o
   5   9  12     1227.60     1053.10     48.80 o
   6   9  12      172.99      126.94     24.99 o
   7   9  12      189.06      214.39     30.10 o
   8   9  12       83.11       47.67     24.67 o
   9   9  12       24.64       28.92     23.16 o
  10   9  12      130.20      148.45     29.54 o
  11   9  12      381.88      477.27     41.85 o
   1   1  13    15205.34    15837.50    121.88 o
   2   1  13      790.84      825.16     28.02 o
   3   1  13     2891.80     2854.33     39.76 o
   4   1  13     3800.59     4010.78     47.59 o
   5   1  13     2716.75     2673.73     42.63 o
   6   1  13        0.10        4.84     10.32 o
   7   1  13     1235.95     1127.25     31.47 o
   8   1  13      463.15      482.65     23.89 o
   9   1  13      977.66      994.02     31.67 o
  10   1  13       92.31       67.34     15.59 o
  11   1  13     2009.04     1960.60     45.72 o
  12   1  13       77.27       91.17     17.01 o
  13   1  13      955.49      870.80     37.30 o
  14   1  13      201.77      203.00     21.97 o
  15   1  13      158.50      137.69     21.20 o
  16   1  13      386.92      359.02     27.33 o
  17   1  13     1864.91     1836.62     56.22 o
  18   1  13      119.61      171.37     24.46 o
  19   1  13     2375.67     2234.08     62.31 o
  20   1  13      148.39      116.35     23.20 o
  21   1  13     2199.99     2017.48     62.31 o
  22   1  13        2.65        0.00     19.39 o
  23   1  13      806.60      765.58     44.99 o
  24   1  13       61.22       34.99     22.86 o
  25   1  13      375.07      252.48     35.75 o
  26   1  13       32.20       33.46     24.74 o
  27   1  13      100.04      136.21     29.56 o
  28   1  13       28.89       45.05     27.50 o
  29   1  13      405.86      402.94     46.70 o
   1   2  13      898.50      902.07     23.96 o
   2   2  13        0.82        5.71      9.11 o
   3   2  13      203.02      161.40     13.34 o
   4   2  13     2205.51     2225.57     37.70 o
   5   2  13      167.14      114.11     12.73 o
   6   2  13       10.05        0.00     10.71 o
   7   2  13       71.51       41.60     11.65 o
   8   2  13        8.31        0.00     11.27 o
   9   2  13      152.87      165.66     18.01 o
  10   2  13     1982.90     1995.09     43.24 o
  11   2  13      173.51      188.82     19.72 o
  12   2  13        2.97       10.94     13.69 o
  13   2  13     1637.31     1604.78     46.79 o
  14   2  13      406.93      471.75     32.49 o
  15   2  13      201.08      190.75     25.45 o
  16   2  13       61.97       56.48     21.38 o
  17   2  13      897.46      739.38     39.35 o
  18   2  13       32.36       30.29     18.20 o
  19   2  13       13.54        4.02     19.16 o
  20   2  13      320.68      255.38     29.19 o
  21   2  13      706.04      652.92     41.49 o
  22   2  13        0.68       16.72     21.15 o
  23   2  13        1.99        0.00     20.79 o
  24   2  13      965.44      977.13     50.32 o
  25   2  13      147.81       91.26     26.12 o
  26   2  13       79.67       72.45     25.21 o
  27   2  13        0.50        0.00     24.11 o
  28   2  13        1.86        7.78     24.87 o
  29   2  13        0.94       24.83     31.08 o
   1   3  13     2395.46     2282.22     38.44 o
   2   3  13        1.98        7.60      9.70 o
   3   3  13     5170.34     5167.21     63.80 o
   4   3  13       22.24       30.91     11.34 o
   5   3  13      107.08      120.16     15.89 o
   6   3  13      110.48       85.58     14.79 o
   7   3  13     4634.80     4556.83     62.54 o
   8   3  13      596.76      618.84     29.98 o
   9   3  13     3028.43     3018.47     53.41 o
  10   3  13      105.43      130.39     16.56 o
  11   3  13      358.97      389.94     23.95 o
  12   3  13       44.36       50.26     15.76 o
  13   3  13      963.72      931.58     36.91 o
  14   3  13      633.56      617.24     33.90 o
  15   3  13      548.94      536.85     43.44 o
  16   3  13      117.60      145.71     23.24 o
  17   3  13     1262.61     1183.88     49.38 o
  18   3  13       48.06       58.84     22.40 o
  19   3  13     1738.43     1613.15     56.98 o
  20   3  13        4.19        0.00     19.88 o
  21   3  13      774.36      827.96     45.87 o
  22   3  13       31.48       61.24     22.89 o
  23   3  13      569.46      598.27     41.84 o
  24   3  13       18.59        0.00     22.33 o
  25   3  13      180.51      147.09     29.04 o
  26   3  13       14.61       16.59     24.53 o
  27   3  13        4.62        0.00     26.13 o
  28   3  13      161.43      103.78     37.15 o
   1   4  13       99.32       89.90     13.45 o
   2   4  13       65.40       45.63     13.44 o
   3   4  13     1181.47     1122.94     35.89 o
   4   4  13     1394.66     1463.70     40.13 o
   5   4  13      405.70      395.49     27.01 o
   6   4  13      789.83      807.32     30.66 o
   7   4  13       98.75       86.18     16.04 o
   8   4  13        1.69        0.00     12.61 o
   9   4  13      958.60      915.51     33.21 o
  10   4  13      274.69      294.62     22.10 o
  11   4  13      196.98      159.41     18.71 o
  12   4  13      759.83      735.31     33.04 o
  13   4  13      903.80      945.10     39.01 o
  14   4  13      361.26      427.21     29.28 o
  15   4  13       28.00       23.60     16.97 o
  16   4  13     1140.78     1089.10     45.66 o
  17   4  13       15.41       14.80     19.38 o
  18   4  13       65.37       52.00     21.83 o
  19   4  13       77.12       84.26     25.08 o
  20   4  13       61.98       20.09     21.03 o
  21   4  13       12.52        5.80     22.31 o
  22   4  13       56.73       67.26     24.79 o
  23   4  13       53.12       32.41     24.87 o
  24   4  13      107.79       85.59     28.02 o
  25   4  13      187.99      136.03     29.82 o
  26   4  13      393.70      477.56     42.18 o
  27   4  13        4.18       14.61     34.42 o
   1   5  13       97.79       85.54     15.16 o
   2   5  13       47.85       26.70     15.59 o
   3   5  13     1712.21     1678.81     46.38 o
   4   5  13     1208.15     1142.83     40.11 o
   5   5  13     4017.89     4026.08     66.02 o
   6   5  13      120.28      218.38     22.86 o
   7   5  13      338.45      314.20     24.40 o
   8   5  13       66.99       62.30     17.36 o
   9   5  13     1464.53     1586.04     46.09 o
  10   5  13      893.22      962.35     41.34 o
  11   5  13     3487.54     3273.91     64.71 o
  12   5  13      199.13      194.30     23.57 o
  13   5  13       61.29       45.58     18.18 o
  14   5  13      489.70      468.01     32.77 o
  15   5  13     1122.84     1097.84     49.65 o
  16   5  13       14.02       27.79     18.95 o
  17   5  13      635.91      652.80     37.42 o
  18   5  13       10.96        0.39     21.51 o
  19   5  13      133.80      108.04     26.77 o
  20   5  13      124.77       87.25     28.03 o
  21   5  13       43.76       43.63     24.32 o
  22   5  13       29.02       16.91     24.73 o
  23   5  13      474.13      539.19     42.91 o
  24   5  13        2.04        0.00     25.18 o
  25   5  13      687.86      742.10     56.95 o
   1   6  13      174.15      166.18     21.97 o
   2   6  13      234.30      281.82     24.34 o
   3   6  13       64.16       39.27     16.65 o
   4   6  13      348.89      287.02     25.60 o
   5   6  13       21.55       29.87     17.15 o
   6   6  13      840.13      727.16     35.22 o
   7   6  13        6.70        3.19     16.77 o
   8   6  13        0.54       22.77     16.96 o
   9   6  13      228.34      214.09     24.59 o
  10   6  13       22.85       17.01     17.31 o
  11   6  13      399.02      428.01     30.28 o
  12   6  13       21.46       45.92     18.85 o
  13   6  13      363.06      346.00     28.28 o
  14   6  13      200.25      150.90     23.21 o
  15   6  13      128.87      117.37     24.89 o
  16   6  13      356.53      322.93     36.48 o
  17   6  13      406.12      424.40     34.01 o
  18   6  13        0.16       11.15     22.10 o
  19   6  13       58.23       77.24     27.49 o
  20   6  13      350.58      365.48     42.51 o
  21   6  13      244.41      251.70     35.23 o
  22   6  13       68.71       74.12     34.66 o
  23   6  13        2.78        0.00     29.28 o
   1   7  13        8.91        1.76     19.26 o
   2   7  13       33.47       21.90     17.11 o
   3   7  13       36.11       59.43     19.11 o
   4   7  13      446.13      420.59     30.31 o
   5   7  13      889.19      890.33     42.33 o
   6   7  13      122.32      146.33     23.60 o
   7   7  13     1248.48     1340.68     52.65 o
   8   7  13     1057.64     1083.43     44.62 o
   9   7  13     1791.86     1750.72     53.48 o
  10   7  13       78.54       77.66     22.48 o
  11   7  13     2403.16     2320.30     60.81 o
  12   7  13       21.66       13.60     19.41 o
  13   7  13      442.23      517.06     34.86 o
  14   7  13        1.36        0.00     19.21 o
  15   7  13      494.69      523.16     37.18 o
  16   7  13      280.41      242.26     30.96 o
  17   7  13     1412.40     1499.75     68.57 o
  18   7  13       79.93       41.50     27.15 o
  19   7  13       91.31       54.35     32.29 o
  20   7  13      158.13       82.21     35.50 o
   1   8  13      140.31      170.34     28.72 o
   2   8  13        0.81        0.00     21.12 o
   3   8  13       29.72       16.32     21.01 o
   4   8  13       16.98       15.33     19.79 o
   5   8  13       24.53        0.00     19.45 o
   6   8  13       11.98       20.65     19.21 o
   7   8  13        0.29        5.53     19.78 o
   8   8  13      288.53      230.55     27.42 o
   9   8  13        1.97        0.00     20.01 o
  10   8  13       13.16        2.39     21.56 o
  11   8  13       27.59        0.00     21.26 o
  12   8  13       54.08       87.82     24.73 o
  13   8  13      129.60       89.62     24.67 o
  14   8  13       22.98       12.43     21.98 o
  15   8  13       68.12       72.67     26.99 o
  16   8  13      136.17      159.55     33.11 o
   1   9  13       67.44       25.25     27.39 o
   2   9  13        6.08       17.17     24.12 o
   3   9  13      729.72      766.52     48.91 o
   4   9  13       54.35       87.19     26.91 o
   5   9  13      134.69      120.49     27.49 o
   6   9  13        9.47       21.41     24.75 o
   7   9  13      660.86      754.23     51.98 o
   8   9  13       33.90        0.00     25.94 o
   9   9  13      813.66      885.55     66.09 o
   0   0  14     1882.17     2223.23     70.50 o
   1   0  14      740.64      609.28     45.50 o
   2   0  14     9383.30     8692.69    107.03 o
   3   0  14       64.39       41.36     13.47 o
   4   0  14      180.08      219.61     20.76 o
   5   0  14      966.30     1153.47     40.35 o
   6   0  14     9755.13     9648.37    130.63 o
   7   0  14     2784.76     2904.13     71.74 o
   8   0  14       51.90       42.73     21.19 o
   9   0  14       16.11       18.11     17.61 o
  10   0  14     4670.39     4270.64    101.48 o
  11   0  14      800.97      970.56     55.43 o
  12   0  14        8.25        0.00     20.33 o
  13   0  14     1769.55     1612.24     76.31 o
  14   0  14      650.39      781.88     52.44 o
  15   0  14      972.05      941.96     59.91 o
  16   0  14       10.81       19.13     24.04 o
  17   0  14      811.86      817.26     55.93 o
  18   0  14      336.12      410.23     43.85 o
  19   0  14        9.49        0.00     24.77 o
  20   0  14     4165.25     4052.65    112.83 o
  21   0  14       35.32       70.57     29.67 o
  22   0  14     1317.74     1540.17     98.68 o
  23   0  14      433.82      420.39     56.51 o
  24   0  14      946.21      825.87     72.01 o
  25   0  14        3.71       38.50     37.60 o
  26   0  14     1623.91     1757.13     98.87 o
  27   0  14      147.13      146.33     45.26 o
  28   0  14      105.10      258.69     61.07 o
   0   1  14      432.24      314.60     26.59 o
   1   1  14     1252.71     1156.17     29.00 o
   2   1  14     3630.46     3498.92     55.42 o
   3   1  14     9819.33     9890.11     84.66 o
   4   1  14      408.18      417.49     19.27 o
   5   1  14      410.24      386.92     21.59 o
   6   1  14       67.80       77.76     13.65 o
   7   1  14       44.67       34.86     12.56 o
   8   1  14      194.28      236.93     20.63 o
   9   1  14      859.32      897.08     34.58 o
  10   1  14       89.04       95.38     16.76 o
  11   1  14       16.92       50.87     16.01 o
  12   1  14       20.73       43.52     16.33 o
  13   1  14      286.31      323.81     27.77 o
  14   1  14       81.41       58.47     18.69 o
  15   1  14      102.57       98.18     21.78 o
  16   1  14     1008.48      985.57     44.61 o
  17   1  14      492.49      494.11     34.11 o
  18   1  14      492.08      444.43     33.62 o
  19   1  14      178.69      169.33     27.78 o
  20   1  14      153.26      140.40     25.69 o
  21   1  14       17.89       26.71     20.57 o
  22   1  14        1.51       17.96     20.59 o
  23   1  14      434.94      374.94     34.56 o
  24   1  14      112.79       68.69     24.09 o
  25   1  14       21.22        0.00     23.07 o
  26   1  14       21.45        0.00     24.90 o
  27   1  14        9.34        0.58     26.52 o
  28   1  14      298.02      320.72     46.20 o
   0   2  14    12808.38    12460.46    191.69 o
   1   2  14       15.35       29.41     10.70 o
   2   2  14      132.95      145.26     13.33 o
   3   2  14     1492.25     1432.09     32.05 o
   4   2  14     4990.04     4828.66     65.82 o
   5   2  14      700.17      837.59     30.89 o
   6   2  14     1172.59     1172.32     33.80 o
   7   2  14        5.53        0.21     11.75 o
   8   2  14     2438.27     2261.70     45.85 o
   9   2  14      432.11      454.46     24.88 o
  10   2  14      147.93       92.20     16.99 o
  11   2  14       29.69       45.59     15.15 o
  12   2  14     1151.72     1240.01     43.31 o
  13   2  14     2157.97     2169.31     61.96 o
  14   2  14       88.35       84.21     20.38 o
  15   2  14      167.88      220.05     28.78 o
  16   2  14     3350.13     3369.76     73.84 o
  17   2  14       38.98       40.94     21.37 o
  18   2  14     4312.95     4077.13     86.64 o
  19   2  14       67.30      110.01     24.28 o
  20   2  14     5179.62     5177.38     96.29 o
  21   2  14       70.30       79.37     23.16 o
  22   2  14      224.63      184.20     28.32 o
  23   2  14      427.99      320.80     36.39 o
  24   2  14      225.63      295.55     33.94 o
  25   2  14      303.47      306.20     34.84 o
  26   2  14        8.81       23.15     25.62 o
  27   2  14      163.36      120.42     33.70 o
  28   2  14      492.02      605.49     58.32 o
   0   3  14     1567.58     1393.71    132.18 o
   1   3  14     2054.82     1943.98     37.85 o
   2   3  14     1111.98     1123.60     31.69 o
   3   3  14       45.69       18.89     12.33 o
   4   3  14       35.52       31.59     14.62 o
   5   3  14     1779.06     1710.62     39.90 o
   6   3  14       15.11       25.94     12.51 o
   7   3  14        8.30        0.00     12.37 o
   8   3  14       19.32        0.00     14.23 o
   9   3  14     5193.73     4618.68     68.77 o
  10   3  14     2266.84     2354.21     50.12 o
  11   3  14        4.94        0.00     15.44 o
  12   3  14      763.63      781.85     35.02 o
  13   3  14       84.67       69.95     18.26 o
  14   3  14       78.00       80.16     21.00 o
  15   3  14      546.56      459.74     34.19 o
  16   3  14      327.22      330.72     31.91 o
  17   3  14      140.00       86.32     22.06 o
  18   3  14      293.91      358.87     34.53 o
  19   3  14     1281.48     1271.39     53.53 o
  20   3  14      323.88      314.58     31.91 o
  21   3  14      329.32      286.81     32.06 o
  22   3  14       25.30       28.97     22.99 o
  23   3  14      113.85       99.20     25.79 o
  24   3  14      279.48      173.12     30.82 o
  25   3  14      241.98      270.29     34.88 o
  26   3  14      196.97      135.78     34.04 o
  27   3  14       34.19       28.52     34.98 o
   0   4  14      201.29      115.83     34.95 o
   1   4  14      817.82      735.52     30.05 o
   2   4  14     4799.60     4624.94     68.77 o
   3   4  14       39.44       20.32     13.88 o
   4   4  14       36.34       26.98     14.47 o
   5   4  14      435.99      418.79     27.55 o
   6   4  14     9498.30     9307.34    110.36 o
   7   4  14     5268.58     5296.54     83.68 o
   8   4  14     2206.72     2198.30     61.71 o
   9   4  14        9.09       37.70     15.60 o
  10   4  14      238.00      266.90     22.08 o
  11   4  14      637.38      578.56     30.65 o
  12   4  14      192.86      223.88     23.38 o
  13   4  14      412.30      465.17     30.63 o
  14   4  14     1614.31     1593.06     49.51 o
  15   4  14      181.53      142.20     24.97 o
  16   4  14        1.88       35.22     20.95 o
  17   4  14       17.52        3.53     20.54 o
  18   4  14     1432.13     1415.30     57.34 o
  19   4  14       61.38       71.40     26.13 o
  20   4  14       49.27       74.16     24.81 o
  21   4  14      487.83      437.86     44.73 o
  22   4  14      538.19      642.35     44.14 o
  23   4  14      248.92      269.37     34.30 o
  24   4  14      258.12      227.34     34.40 o
  25   4  14       71.89       48.36     30.82 o
  26   4  14      591.50      633.25     97.48 o
   0   5  14      377.26      275.59     51.66 o
   1   5  14      322.18      293.82     24.05 o
   2   5  14       28.78       10.42     15.25 o
   3   5  14     4523.58     4531.30     77.31 o
   4   5  14     1078.76      982.80     37.82 o
   5   5  14       33.83       37.42     16.45 o
   6   5  14     1176.73     1118.15     40.04 o
   7   5  14     2294.24     2138.15     70.98 o
   8   5  14      856.49      878.81     38.79 o
   9   5  14      820.78      765.61     38.81 o
  10   5  14        2.03        0.00     15.05 o
  11   5  14       55.66       34.58     18.44 o
  12   5  14       60.91       93.55     21.96 o
  13   5  14      838.65      791.87     41.55 o
  14   5  14      111.51       97.41     22.67 o
  15   5  14      466.24      436.71     34.07 o
  16   5  14       13.27        0.00     19.49 o
  17   5  14       31.28       16.03     23.72 o
  18   5  14      216.79      230.28     33.50 o
  19   5  14        1.88       16.61     24.73 o
  20   5  14        8.20       26.03     27.21 o
  21   5  14       30.52       36.84     25.81 o
  22   5  14       63.60       67.04     26.91 o
  23   5  14      625.70      664.01     52.32 o
  24   5  14       92.16       87.59     34.07 o
   0   6  14     4544.59     4479.57    140.69 o
   1   6  14      727.66      633.48     36.83 o
   2   6  14        1.97       21.04     16.78 o
   3   6  14      229.16      224.69     23.77 o
   4   6  14     1074.67     1173.28     43.07 o
   5   6  14       24.26        5.79     17.49 o
   6   6  14      725.82      667.03     34.79 o
   7   6  14      347.56      348.88     27.62 o
   8   6  14     1639.11     1676.35     52.50 o
   9   6  14       98.35      110.13     24.56 o
  10   6  14       88.10       88.12     20.86 o
  11   6  14     1401.24     1385.80     52.56 o
  12   6  14     1505.50     1371.11     48.30 o
  13   6  14       19.01       39.51     21.16 o
  14   6  14      376.29      329.16     32.20 o
  15   6  14        2.82       26.57     21.61 o
  16   6  14     1691.59     1630.74     69.73 o
  17   6  14       85.57      125.41     26.79 o
  18   6  14        1.38        0.00     23.87 o
  19   6  14      164.19      115.87     31.45 o
  20   6  14     1317.15     1156.93     62.24 o
  21   6  14       77.86       24.03     32.49 o
   0   7  14       90.04       77.03     34.43 o
   1   7  14      183.50      113.23     25.66 o
   2   7  14        2.37       17.59     20.49 o
   3   7  14       12.50       43.15     19.73 o
   4   7  14      590.74      640.40     37.97 o
   5   7  14      196.12      186.87     26.12 o
   6   7  14      102.23       99.63     22.93 o
   7   7  14      610.11      702.74     38.26 o
   8   7  14       32.17       22.22     20.71 o
   9   7  14     1005.84      935.91     43.52 o
  10   7  14      539.72      500.09     33.88 o
  11   7  14      551.55      522.88     35.56 o
  12   7  14      128.54      146.77     24.79 o
  13   7  14      165.91       49.14     22.01 o
  14   7  14      284.56      256.89     29.86 o
  15   7  14       38.81        3.13     22.11 o
  16   7  14      121.60      157.23     31.70 o
  17   7  14      146.80      158.11     31.15 o
  18   7  14       39.02        0.00     28.68 o
   0   8  14        0.45        0.00     27.76 o
   1   8  14       94.20      121.13     31.33 o
   2   8  14      661.48      771.90     51.37 o
   3   8  14      268.49      260.12     32.34 o
   4   8  14       32.73        0.00     21.13 o
   5   8  14      403.74      384.26     32.36 o
   6   8  14     1248.06     1370.58     56.26 o
   7   8  14      110.47      169.91     29.33 o
   8   8  14      532.45      548.08     37.51 o
   9   8  14       21.77        0.00     21.06 o
  10   8  14     1022.94     1061.17     50.77 o
  11   8  14      137.12      130.59     27.98 o
  12   8  14      307.42      269.08     31.19 o
  13   8  14       10.28       21.99     24.77 o
  14   8  14     1488.54     1480.21     73.85 o
   0   9  14      392.22      405.37     75.15 o
   1   9  14      140.63       82.82     35.53 o
   2   9  14       86.27       86.88     35.04 o
   3   9  14      290.46      356.85     48.06 o
   4   9  14      250.48      343.35     44.82 o
   5   9  14        6.86        0.00     30.72 o
   1   1  15     1528.54     1510.68     36.56 o
   2   1  15      327.01      355.66     20.10 o
   3   1  15    11009.06    10812.25     95.13 o
   4   1  15       24.45       67.37     13.35 o
   5   1  15     2621.15     2466.76     48.28 o
   6   1  15       55.61       54.93     15.36 o
   7   1  15      588.66      588.02     28.44 o
   8   1  15       66.40       58.34     15.34 o
   9   1  15      135.66      153.17     22.86 o
  10   1  15        0.03       12.14     14.95 o
  11   1  15      248.61      276.79     25.76 o
  12   1  15      165.80      156.44     23.94 o
  13   1  15       78.58       81.57     20.31 o
  14   1  15      545.95      608.64     40.31 o
  15   1  15     2573.64     2614.97     70.22 o
  16   1  15      260.52      223.84     27.11 o
  17   1  15     1685.33     1660.00     57.07 o
  18   1  15        6.95       19.45     19.30 o
  19   1  15      384.53      354.58     32.82 o
  20   1  15      231.69      219.94     28.89 o
  21   1  15     1760.14     1708.97     62.19 o
  22   1  15      319.41      361.59     35.34 o
  23   1  15      590.45      494.38     39.92 o
  24   1  15       65.12       32.42     25.26 o
  25   1  15      107.11      174.15     31.78 o
  26   1  15        1.77        0.00     26.17 o
  27   1  15       97.65       47.08     37.48 o
   1   2  15      120.62       99.92     13.10 o
   2   2  15       34.13       44.15     12.18 o
   3   2  15      299.96      225.17     18.90 o
   4   2  15      205.16      196.68     18.25 o
   5   2  15       11.33        6.28     11.89 o
   6   2  15      125.49      110.45     15.98 o
   7   2  15        0.02        0.00     12.61 o
   8   2  15        6.91        5.98     13.25 o
   9   2  15       14.68       15.06     14.93 o
  10   2  15      102.78       63.47     17.27 o
  11   2  15      146.80      124.02     19.78 o
  12   2  15       39.94       32.09     17.70 o
  13   2  15      107.03       99.64     21.34 o
  14   2  15        5.31        5.20     17.75 o
  15   2  15      281.57      283.73     29.24 o
  16   2  15      992.37      919.64     46.20 o
  17   2  15       28.99       24.21     20.48 o
  18   2  15       16.52       54.08     22.22 o
  19   2  15      156.74       91.94     26.62 o
  20   2  15        0.27       11.28     20.56 o
  21   2  15       40.17       59.36     23.85 o
  22   2  15        6.48       15.95     22.56 o
  23   2  15       20.73       42.52     24.34 o
  24   2  15       23.23       34.77     25.46 o
  25   2  15        1.88       23.53     25.14 o
  26   2  15       17.64       53.21     27.97 o
  27   2  15       82.10       47.73     38.56 o
   1   3  15       11.65       30.60     12.26 o
   2   3  15     1623.50     1659.17     41.09 o
   3   3  15     7107.25     6797.49     85.26 o
   4   3  15      290.52      218.85     21.46 o
   5   3  15      942.35      967.03     33.55 o
   6   3  15     2557.04     2693.63     52.70 o
   7   3  15      171.21      134.39     18.16 o
   8   3  15       55.23       43.68     16.94 o
   9   3  15      450.14      449.77     26.83 o
  10   3  15      292.05      309.91     25.22 o
  11   3  15      244.29      234.85     25.99 o
  12   3  15      352.28      324.78     25.78 o
  13   3  15      322.27      324.28     29.94 o
  14   3  15       11.67       44.13     21.40 o
  15   3  15     2759.71     2534.73     76.17 o
  16   3  15       15.27        3.45     20.32 o
  17   3  15     2436.21     2287.04     84.83 o
  18   3  15       93.96       78.88     25.09 o
  19   3  15     1018.13      907.37     50.15 o
  20   3  15       32.25       42.27     23.70 o
  21   3  15      825.26      912.00     50.21 o
  22   3  15      141.21      137.64     28.37 o
  23   3  15      567.40      475.67     40.05 o
  24   3  15        0.56       27.91     25.98 o
  25   3  15      903.30      960.02     55.59 o
  26   3  15        4.30        0.00     32.62 o
   1   4  15       15.18       18.09     14.83 o
   2   4  15       29.68       36.38     15.34 o
   3   4  15      317.28      362.87     24.81 o
   4   4  15      300.30      334.22     24.54 o
   5   4  15       60.98       63.82     17.36 o
   6   4  15      731.36      873.44     37.99 o
   7   4  15        8.88       11.16     15.43 o
   8   4  15     2824.19     2777.68     60.20 o
   9   4  15       92.17       92.90     19.49 o
  10   4  15     1009.08      980.49     40.62 o
  11   4  15       67.80       41.84     17.97 o
  12   4  15        3.92       21.75     17.49 o
  13   4  15       92.62       43.99     18.59 o
  14   4  15      392.89      376.42     33.11 o
  15   4  15      187.50      213.94     28.97 o
  16   4  15      232.73      202.43     30.48 o
  17   4  15      175.28      222.61     35.78 o
  18   4  15      267.14      342.44     33.99 o
  19   4  15       33.37       35.76     24.47 o
  20   4  15        4.57       11.95     22.26 o
  21   4  15       11.24        0.00     21.97 o
  22   4  15      157.05      154.06     30.77 o
  23   4  15      325.52      256.06     34.35 o
  24   4  15        4.67       22.08     27.91 o
   1   5  15     2152.13     1964.03     52.52 o
   2   5  15      110.18      109.54     19.38 o
   3   5  15     1090.83     1049.03     43.15 o
   4   5  15       27.46       23.62     16.28 o
   5   5  15     1356.29     1461.72     45.64 o
   6   5  15      159.28      175.20     21.66 o
   7   5  15      732.18      865.50     39.91 o
   8   5  15      230.10      183.94     22.20 o
   9   5  15     1907.53     1731.19     57.42 o
  10   5  15       19.06       35.70     17.27 o
  11   5  15     1281.10     1343.57     53.06 o
  12   5  15      139.15      119.63     24.02 o
  13   5  15      438.52      427.05     33.82 o
  14   5  15       32.64       19.76     20.65 o
  15   5  15      988.55     1013.12     47.93 o
  16   5  15        0.16       36.93     27.14 o
  17   5  15        2.94        0.00     28.21 o
  18   5  15       10.75        0.00     23.81 o
  19   5  15        2.94        0.00     24.45 o
  20   5  15       37.04        0.00     27.39 o
  21   5  15      126.09      161.25     33.85 o
  22   5  15        2.27        0.00     31.82 o
   1   6  15        2.85       10.84     20.73 o
   2   6  15     1437.82     1394.01     56.66 o
   3   6  15       46.37       43.95     18.11 o
   4   6  15      149.95       92.16     21.35 o
   5   6  15      418.76      458.80     32.15 o
   6   6  15      192.30      141.60     22.73 o
   7   6  15       49.38       33.44     18.83 o
   8   6  15      219.24      238.40     26.53 o
   9   6  15      104.94       72.03     20.47 o
  10   6  15       81.79      121.12     23.23 o
  11   6  15       18.88       12.83     18.92 o
  12   6  15      126.66      118.38     23.86 o
  13   6  15      256.51      210.41     28.41 o
  14   6  15      101.20       61.70     23.56 o
  15   6  15       43.21       68.29     23.92 o
  16   6  15        0.22        3.17     22.36 o
  17   6  15      172.08      214.50     31.86 o
  18   6  15       15.10       17.66     27.48 o
  19   6  15        2.37       23.54     31.94 o
  20   6  15       11.23       22.11     36.44 o
   1   7  15       19.99       70.59     24.93 o
   2   7  15        6.18        0.00     21.58 o
   3   7  15      410.35      399.89     37.61 o
   4   7  15      226.66      198.62     27.50 o
   5   7  15     1387.91     1357.77     49.54 o
   6   7  15       26.72       31.18     19.59 o
   7   7  15      474.60      468.00     33.94 o
   8   7  15        3.17       26.74     20.75 o
   9   7  15      622.76      655.75     38.91 o
  10   7  15        3.17        0.00     18.78 o
  11   7  15      796.84      818.04     45.48 o
  12   7  15      108.12      119.21     24.87 o
  13   7  15      528.75      621.76     40.86 o
  14   7  15       50.60       58.39     25.03 o
  15   7  15      375.81      312.12     43.74 o
  16   7  15       54.68       29.07     29.35 o
  17   7  15      346.00      325.84     58.55 o
   1   8  15       26.69        4.88     26.82 o
   2   8  15       21.47       42.66     25.97 o
   3   8  15        3.23        0.66     24.67 o
   4   8  15        2.39       19.34     24.72 o
   5   8  15        7.91        8.38     22.15 o
   6   8  15       97.61       75.58     25.42 o
   7   8  15        1.85       55.05     23.08 o
   8   8  15       78.66       67.77     24.93 o
   9   8  15      107.26      102.25     27.63 o
  10   8  15        5.30        0.00     25.11 o
  11   8  15       18.28       18.46     28.49 o
   0   0  16    20808.48    20948.83    322.58 o
   1   0  16     5231.46     5276.71     94.04 o
   2   0  16     1652.78     1715.36     61.56 o
   3   0  16     4448.68     4275.80     91.95 o
   4   0  16       74.72       18.26     23.17 o
   5   0  16     1522.78     1562.24     59.63 o
   6   0  16     4585.25     4590.50    106.98 o
   7   0  16       49.80       66.05     25.27 o
   8   0  16     1528.59     1434.69     66.03 o
   9   0  16      683.15      588.23     46.94 o
  10   0  16      847.46      843.76     55.38 o
  11   0  16      766.03      709.55     55.17 o
  12   0  16      296.55      257.60     36.48 o
  13   0  16      716.44      705.20     63.11 o
  14   0  16      122.44       47.16     46.95 o
  15   0  16     1528.77     1773.22     79.80 o
  16   0  16       35.97        0.00     25.66 o
  17   0  16     1166.11     1061.73     73.04 o
  18   0  16     1436.27     1409.62     82.33 o
  19   0  16      576.90      652.58     77.44 o
  20   0  16      450.84      375.65     53.41 o
  21   0  16       13.91       32.28     33.61 o
  22   0  16      156.54      192.66     45.40 o
  23   0  16      187.44      104.19     42.95 o
  24   0  16      179.49       90.60     43.30 o
  25   0  16      265.35      322.65     54.95 o
  26   0  16      881.96      822.48     96.52 o
   0   1  16     1460.65     1491.94     52.69 o
   1   1  16      293.63      347.78     22.81 o
   2   1  16     3535.61     3487.05     57.63 o
   3   1  16      454.05      524.31     24.02 o
   4   1  16     3181.79     3227.45     53.76 o
   5   1  16        8.18        1.40     12.15 o
   6   1  16       23.67       12.68     14.37 o
   7   1  16      634.81      707.75     33.58 o
   8   1  16      362.50      372.14     25.78 o
   9   1  16       61.00       51.47     18.96 o
  10   1  16      281.89      162.74     22.78 o
  11   1  16       46.84       85.88     21.83 o
  12   1  16      541.04      488.03     34.62 o
  13   1  16      874.94      867.51     43.20 o
  14   1  16     1787.52     1794.78     58.58 o
  15   1  16      778.63      763.81     43.00 o
  16   1  16      145.16      130.96     25.78 o
  17   1  16       25.70       27.37     19.35 o
  18   1  16      165.97      127.99     25.62 o
  19   1  16      391.20      399.58     35.51 o
  20   1  16      428.19      405.04     35.96 o
  21   1  16        4.27        4.72     22.23 o
  22   1  16      424.46      460.51     39.86 o
  23   1  16        4.32        0.00     21.66 o
  24   1  16       90.46        7.66     26.32 o
  25   1  16       36.73        7.66     26.88 o
  26   1  16      136.15       91.64     47.82 o
   0   2  16     2959.64     3176.91     68.90 o
   1   2  16     1154.74     1253.35     35.77 o
   2   2  16     2332.27     2261.96     44.54 o
   3   2  16      497.04      481.35     27.93 o
   4   2  16       61.91       64.86     16.29 o
   5   2  16       95.34      106.92     16.47 o
   6   2  16     3763.97     3654.73     64.17 o
   7   2  16      771.96      730.05     35.79 o
   8   2  16     1270.76     1245.50     47.05 o
   9   2  16      511.57      475.06     30.63 o
  10   2  16      365.88      298.07     26.39 o
  11   2  16     1688.46     1511.70     53.00 o
  12   2  16     2563.34     2480.68     67.48 o
  13   2  16      967.08      981.70     46.16 o
  14   2  16      902.94      903.18     45.90 o
  15   2  16     1345.05     1358.10     53.81 o
  16   2  16     1734.88     1724.71     60.24 o
  17   2  16      800.22      848.74     48.71 o
  18   2  16      712.70      714.41     43.50 o
  19   2  16       53.19       91.29     24.36 o
  20   2  16     1210.92     1238.16     55.73 o
  21   2  16      451.79      441.30     38.04 o
  22   2  16       73.55       39.48     23.38 o
  23   2  16      111.03       97.58     27.95 o
  24   2  16      682.26      621.07     45.57 o
  25   2  16       70.55       11.20     31.47 o
   0   3  16      199.84       97.49     36.38 o
   1   3  16       80.13       34.36     14.08 o
   2   3  16       91.44       89.41     17.14 o
   3   3  16        4.33        5.91     14.22 o
   4   3  16      431.27      421.48     27.49 o
   5   3  16      691.15      710.10     30.51 o
   6   3  16     3088.04     3057.33     57.26 o
   7   3  16      253.10      301.38     23.98 o
   8   3  16     3226.20     2940.20     57.43 o
   9   3  16       13.35       45.70     17.27 o
  10   3  16        8.98       25.17     16.84 o
  11   3  16       21.77        0.00     16.06 o
  12   3  16       56.44       24.92     19.84 o
  13   3  16       37.29       44.43     20.66 o
  14   3  16     2295.75     2083.50     64.93 o
  15   3  16     1484.02     1309.87     62.23 o
  16   3  16      294.20      260.03     37.98 o
  17   3  16        5.81        0.00     21.09 o
  18   3  16      281.05      230.51     30.91 o
  19   3  16       46.67       17.62     24.61 o
  20   3  16      204.75      190.41     38.09 o
  21   3  16      104.01      101.32     27.20 o
  22   3  16      232.28      311.67     35.62 o
  23   3  16       24.30       15.01     24.42 o
  24   3  16       88.88      118.54     34.52 o
   0   4  16     1720.63     1561.06     75.79 o
   1   4  16      259.72      237.70     22.80 o
   2   4  16      601.36      609.61     31.78 o
   3   4  16     1668.20     1656.79     46.67 o
   4   4  16     1249.82     1337.71     53.89 o
   5   4  16      788.50      819.85     37.44 o
   6   4  16     3160.47     3163.83     64.04 o
   7   4  16       61.94       66.90     18.89 o
   8   4  16      160.66      154.34     22.24 o
   9   4  16     2627.77     2700.11     64.89 o
  10   4  16     1098.52     1182.31     58.00 o
  11   4  16     2113.75     2065.10     59.30 o
  12   4  16      668.05      705.30     39.28 o
  13   4  16        4.30        1.70     21.41 o
  14   4  16      277.94      306.34     34.37 o
  15   4  16      100.99       42.48     23.82 o
  16   4  16      266.60      208.61     31.16 o
  17   4  16       24.35       12.38     22.86 o
  18   4  16      740.38      724.72     46.24 o
  19   4  16      118.77      116.48     28.92 o
  20   4  16      314.91      323.45     37.66 o
  21   4  16      223.02      216.59     33.20 o
  22   4  16      663.25      755.39     49.18 o
  23   4  16      170.13      166.46     44.78 o
   0   5  16      456.52      353.34     64.03 o
   1   5  16        0.30        0.00     18.31 o
   2   5  16      501.19      508.14     31.92 o
   3   5  16        7.89        7.67     17.55 o
   4   5  16      572.97      607.66     35.77 o
   5   5  16       19.22       26.96     17.50 o
   6   5  16      443.48      443.41     29.63 o
   7   5  16      188.39      194.12     24.15 o
   8   5  16     1442.61     1400.03     49.64 o
   9   5  16      409.51      405.66     29.39 o
  10   5  16     1326.57     1280.58     53.62 o
  11   5  16       14.61       31.98     21.99 o
  12   5  16      405.19      366.36     33.76 o
  13   5  16      210.99      202.58     27.88 o
  14   5  16       29.52       31.25     21.93 o
  15   5  16        8.26        0.12     24.16 o
  16   5  16        2.93        7.97     25.44 o
  17   5  16        0.98        0.00     25.91 o
  18   5  16       21.75        2.43     24.79 o
  19   5  16      141.04      130.68     33.92 o
  20   5  16      332.86      363.07     55.63 o
  21   5  16        3.59        0.00     38.18 o
   0   6  16      393.54      618.82     68.48 o
   1   6  16       10.67       23.82     23.11 o
   2   6  16      404.90      425.72     36.32 o
   3   6  16      777.61      806.32     44.45 o
   4   6  16      952.44      977.64     42.30 o
   5   6  16     1131.92     1105.70     46.75 o
   6   6  16       86.98      113.25     22.45 o
   7   6  16      638.08      656.62     38.57 o
   8   6  16      544.85      622.64     37.84 o
   9   6  16      498.25      503.92     34.14 o
  10   6  16      762.36      805.09     40.69 o
  11   6  16       32.10       30.05     21.14 o
  12   6  16     1116.32     1143.94     52.31 o
  13   6  16        4.37        0.00     20.90 o
  14   6  16      375.04      281.10     32.66 o
  15   6  16      664.47      654.05     42.82 o
  16   6  16      482.49      534.86     48.75 o
  17   6  16      521.22      504.50     48.77 o
  18   6  16      218.17      290.31     49.73 o
   0   7  16       57.91       24.63     31.67 o
   1   7  16      119.35       55.40     26.12 o
   2   7  16      754.94      812.61     49.72 o
   3   7  16        3.88       55.70     29.38 o
   4   7  16      101.27      104.88     27.29 o
   5   7  16       30.68        0.00     20.69 o
   6   7  16      109.96      109.65     23.88 o
   7   7  16       73.74      102.41     24.27 o
   8   7  16     1076.51     1157.36     51.65 o
   9   7  16       71.36       45.05     23.10 o
  10   7  16       49.34       58.54     24.07 o
  11   7  16       51.14       73.08     26.80 o
  12   7  16      178.07      187.05     30.43 o
  13   7  16       49.03        0.02     24.23 o
  14   7  16      377.09      345.36     41.93 o
  15   7  16       11.86       74.78     34.52 o
   0   8  16      483.44      493.56     70.22 o
   1   8  16      717.68      769.80     65.63 o
   2   8  16      533.59      584.24     47.14 o
   3   8  16       33.16       24.70     26.45 o
   4   8  16        6.72        0.00     24.67 o
   5   8  16      269.56      300.08     43.89 o
   6   8  16       74.83       29.53     28.96 o
   7   8  16       63.42       67.77     28.07 o
   8   8  16      270.08      319.08     36.87 o
   1   1  17      602.40      517.66     23.83 o
   2   1  17       22.43       34.91     12.16 o
   3   1  17     1476.00     1373.27     38.94 o
   4   1  17       97.69      100.29     17.11 o
   5   1  17      723.48      735.63     42.08 o
   6   1  17        9.67       17.60     16.50 o
   7   1  17      243.58      223.14     23.57 o
   8   1  17      481.13      459.00     32.44 o
   9   1  17     3004.46     3028.24     69.97 o
  10   1  17      155.96      217.68     27.20 o
  11   1  17     2897.22     2901.68     74.30 o
  12   1  17      687.68      608.79     38.82 o
  13   1  17        4.77        8.06     19.38 o
  14   1  17        5.27       13.98     19.94 o
  15   1  17     1167.01     1230.21     52.77 o
  16   1  17       13.90        0.00     21.50 o
  17   1  17     1380.50     1355.31     56.19 o
  18   1  17       44.61       64.31     24.17 o
  19   1  17      196.41      128.54     27.37 o
  20   1  17      109.38       47.43     23.28 o
  21   1  17      546.59      527.39     41.02 o
  22   1  17        3.71        0.00     24.29 o
  23   1  17       93.53       10.41     26.48 o
  24   1  17      145.31       74.67     31.56 o
  25   1  17      353.39      272.97     60.84 o
   1   2  17      201.03      134.90     18.09 o
   2   2  17      724.82      722.56     33.42 o
   3   2  17      990.10      961.28     39.79 o
   4   2  17        0.49        0.00     13.88 o
   5   2  17      399.15      410.30     27.46 o
   6   2  17      283.07      227.15     23.95 o
   7   2  17      104.46       99.18     18.22 o
   8   2  17        7.26        0.00     16.96 o
   9   2  17      502.27      513.57     41.10 o
  10   2  17        1.59        0.00     17.52 o
  11   2  17      241.66      216.00     27.33 o
  12   2  17       81.53       99.00     22.70 o
  13   2  17      179.68      132.87     24.15 o
  14   2  17      219.97      212.91     27.51 o
  15   2  17      113.71      117.96     29.39 o
  16   2  17      307.75      276.30     31.01 o
  17   2  17        1.17       11.72     23.42 o
  18   2  17        6.98       23.83     22.33 o
  19   2  17      111.37      120.36     26.20 o
  20   2  17        0.01       54.95     24.45 o
  21   2  17        2.03       36.55     25.03 o
  22   2  17        6.89        5.84     23.98 o
  23   2  17       33.62       19.44     25.52 o
  24   2  17        4.09       48.81     34.59 o
   1   3  17     1158.79     1237.49     44.06 o
   2   3  17      898.34      904.43     36.34 o
   3   3  17     2719.68     2720.82     55.64 o
   4   3  17        2.20       12.99     15.69 o
   5   3  17       14.52        2.82     16.23 o
   6   3  17      276.85      197.17     23.33 o
   7   3  17     1329.95     1485.47     46.96 o
   8   3  17      533.32      546.41     32.10 o
   9   3  17     1777.50     1638.53     52.70 o
  10   3  17        3.00        0.00     16.32 o
  11   3  17      397.71      527.29     36.84 o
  12   3  17      326.87      303.75     30.87 o
  13   3  17     1631.35     1575.80     70.07 o
  14   3  17      157.00      119.17     25.17 o
  15   3  17      543.66      482.79     37.51 o
  16   3  17        7.38       23.26     22.07 o
  17   3  17      193.62      180.72     30.52 o
  18   3  17       24.75       43.25     23.60 o
  19   3  17      551.16      551.21     44.36 o
  20   3  17       76.10       63.99     25.56 o
  21   3  17      165.41      128.99     29.65 o
  22   3  17        1.35       18.05     26.15 o
  23   3  17      255.36      259.66     45.48 o
   1   4  17      203.59      135.12     25.97 o
   2   4  17      283.59      282.55     35.96 o
   3   4  17      650.50      601.28     33.09 o
   4   4  17        4.02        3.95     15.75 o
   5   4  17        5.10       12.97     17.64 o
   6   4  17      100.05      115.95     21.46 o
   7   4  17       48.52       36.43     19.68 o
   8   4  17      166.92      123.96     23.05 o
   9   4  17        0.06        8.09     19.17 o
  10   4  17       52.30       51.30     21.07 o
  11   4  17       49.04       36.87     20.60 o
  12   4  17       53.08       93.22     26.75 o
  13   4  17      104.02       56.91     25.95 o
  14   4  17       42.93       58.43     25.72 o
  15   4  17       40.30       36.33     26.03 o
  16   4  17      219.13      202.40     32.67 o
  17   4  17      542.27      504.80     45.79 o
  18   4  17       14.62        5.40     24.51 o
  19   4  17        6.46        8.01     25.58 o
  20   4  17        0.00       42.83     27.53 o
  21   4  17        1.02       61.99     34.36 o
  22   4  17       51.25        6.27     37.61 o
   1   5  17      280.78      254.94     30.31 o
   2   5  17        0.33        0.00     21.17 o
   3   5  17      845.12      859.22     44.27 o
   4   5  17      560.43      529.05     33.95 o
   5   5  17      903.75      860.77     41.01 o
   6   5  17      332.35      342.61     31.25 o
   7   5  17     1005.50     1021.73     50.55 o
   8   5  17      577.56      574.95     36.20 o
   9   5  17      454.16      465.18     39.65 o
  10   5  17       24.67       63.29     23.49 o
  11   5  17      442.86      380.98     34.98 o
  12   5  17        1.94        0.00     21.12 o
  13   5  17      392.11      452.71     39.01 o
  14   5  17      243.65      158.45     31.74 o
  15   5  17      264.49      263.89     36.31 o
  16   5  17       69.03       46.80     28.55 o
  17   5  17      377.54      441.84     43.46 o
  18   5  17        4.79       21.23     29.23 o
  19   5  17      204.43      215.51     49.01 o
   1   6  17        0.11       27.33     24.71 o
   2   6  17        2.47        0.00     20.97 o
   3   6  17      138.91      105.44     26.91 o
   4   6  17        1.55       21.84     21.75 o
   5   6  17      622.50      676.99     38.11 o
   6   6  17      356.96      253.55     28.84 o
   7   6  17        3.45        1.41     19.96 o
   8   6  17       72.34       83.08     26.42 o
   9   6  17        0.26       29.84     20.77 o
  10   6  17      104.55      112.35     30.84 o
  11   6  17      227.12      141.15     29.04 o
  12   6  17        3.12        0.00     22.30 o
  13   6  17      392.23      373.15     38.58 o
  14   6  17        2.54       22.21     25.87 o
  15   6  17        0.09        0.00     28.00 o
  16   6  17        9.17       25.73     38.70 o
   1   7  17     1406.47     1567.24     65.68 o
   2   7  17       32.25       35.59     26.14 o
   3   7  17       32.87       61.49     31.79 o
   4   7  17      680.91      700.57     52.17 o
   5   7  17      196.50      214.44     32.26 o
   6   7  17        5.56        0.00     22.43 o
   7   7  17      322.37      365.74     32.84 o
   8   7  17      190.45      148.53     27.23 o
   9   7  17      519.78      524.55     37.91 o
  10   7  17      106.84       74.60     25.28 o
  11   7  17      374.07      310.34     40.49 o
  12   7  17       53.32       49.37     30.58 o
   1   8  17        0.11       41.96     37.15 o
   2   8  17        6.74        0.00     32.19 o
   3   8  17       21.42        7.54     35.93 o
   0   0  18       70.22       33.94     26.48 o
   1   0  18     5332.13     5140.93     98.14 o
   2   0  18     1154.91     1197.79     52.27 o
   3   0  18       15.95       10.13     18.42 o
   4   0  18     2446.77     2703.29     87.77 o
   5   0  18     2221.78     2268.97     83.73 o
   6   0  18      654.55      696.61     55.41 o
   7   0  18     1552.25     1806.69     77.51 o
   8   0  18     2881.69     2735.52     90.54 o
   9   0  18      352.50      411.38     55.35 o
  10   0  18      125.17      153.21     33.49 o
  11   0  18     1165.67     1373.83     77.62 o
  12   0  18     5065.40     4586.08    133.73 o
  13   0  18     4054.41     4117.53    127.18 o
  14   0  18     1428.35     1530.63    100.32 o
  15   0  18      287.22      237.74     73.35 o
  16   0  18      641.54      639.28     72.94 o
  17   0  18       84.01       33.95     33.72 o
  18   0  18      708.49      621.63     80.49 o
  19   0  18       51.09       89.23     36.75 o
  20   0  18       43.09       68.36     37.93 o
  21   0  18      543.26      526.08     84.45 o
  22   0  18       45.70       77.94     40.99 o
  23   0  18      532.07      585.77    174.11 o
   0   1  18     4738.20     4790.53     94.75 o
   1   1  18        5.49       50.26     14.37 o
   2   1  18     1822.83     1784.14     52.27 o
   3   1  18       39.29       39.69     15.60 o
   4   1  18      357.58      479.62     29.47 o
   5   1  18       14.28       36.14     18.52 o
   6   1  18      475.55      595.42     37.17 o
   7   1  18      753.63      664.41     39.01 o
   8   1  18      142.85      117.91     23.58 o
   9   1  18        0.67       10.05     19.07 o
  10   1  18     1960.48     2006.85     62.55 o
  11   1  18      328.05      232.44     30.57 o
  12   1  18      570.97      602.70     39.26 o
  13   1  18      259.55      220.99     29.08 o
  14   1  18     1096.78     1218.51     53.89 o
  15   1  18      961.24      809.46     47.85 o
  16   1  18     2799.39     2767.24     84.28 o
  17   1  18       68.61       46.37     24.11 o
  18   1  18      757.66      849.25     48.03 o
  19   1  18        5.16        0.00     22.61 o
  20   1  18      873.04      806.51     51.27 o
  21   1  18      405.09      319.73     45.20 o
  22   1  18        6.74        4.13     27.03 o
  23   1  18       13.06       58.34     39.39 o
   0   2  18      511.08      454.06     39.43 o
   1   2  18      133.87      103.63     20.74 o
   2   2  18     1168.73     1228.59     41.57 o
   3   2  18      680.51      826.61     40.99 o
   4   2  18      147.78      138.39     22.17 o
   5   2  18     1080.35     1217.38     53.53 o
   6   2  18      121.33       73.74     19.22 o
   7   2  18     2587.71     2681.45     67.26 o
   8   2  18       42.05       41.38     20.01 o
   9   2  18     1751.80     1955.02     60.86 o
  10   2  18     3513.26     3430.82     76.12 o
  11   2  18      503.72      633.66     40.35 o
  12   2  18     2403.76     2419.28     69.98 o
  13   2  18     2333.55     2497.21     70.84 o
  14   2  18     3544.38     3688.39     87.12 o
  15   2  18     1412.15     1598.18     65.66 o
  16   2  18      622.76      704.61     45.52 o
  17   2  18     1201.96     1335.67     62.27 o
  18   2  18      746.24      774.53     51.23 o
  19   2  18      646.49      662.15     46.14 o
  20   2  18        8.36       30.25     25.07 o
  21   2  18      231.80      196.07     33.35 o
  22   2  18      612.88      711.60     65.36 o
  23   2  18      119.76      159.85     48.05 o
   0   3  18      462.81      436.21     54.40 o
   1   3  18      135.07      146.04     35.48 o
   2   3  18      382.57      421.55     30.74 o
   3   3  18       77.13       45.23     17.94 o
   4   3  18     2902.51     3085.66     68.69 o
   5   3  18      411.00      466.65     31.15 o
   6   3  18      984.88     1159.41     46.70 o
   7   3  18       21.58       27.14     18.93 o
   8   3  18       34.55       14.71     20.94 o
   9   3  18       20.04       15.31     20.09 o
  10   3  18     2350.53     2533.53     75.59 o
  11   3  18      408.46      404.91     34.68 o
  12   3  18      530.15      589.40     40.44 o
  13   3  18       17.29       55.16     23.26 o
  14   3  18      373.11      504.56     39.70 o
  15   3  18     1335.34     1288.30     77.03 o
  16   3  18      818.22      951.64     52.35 o
  17   3  18       96.36       48.57     27.69 o
  18   3  18      644.06      713.53     47.24 o
  19   3  18       61.35       57.41     28.96 o
  20   3  18      286.12      372.44     38.31 o
  21   3  18      524.84      529.62     55.95 o
   0   4  18      536.73      535.00     53.70 o
   1   4  18     1675.43     1859.78     64.95 o
   2   4  18       99.55       91.79     25.49 o
   3   4  18     1523.01     1703.67     53.68 o
   4   4  18     1881.69     1926.94     53.17 o
   5   4  18      185.91      225.51     26.14 o
   6   4  18      891.47     1051.37     48.99 o
   7   4  18      897.22     1015.24     49.23 o
   8   4  18     2169.75     2229.76     63.84 o
   9   4  18     1044.63     1171.63     49.67 o
  10   4  18      248.74      301.27     31.41 o
  11   4  18      638.70      749.75     45.35 o
  12   4  18      695.19      642.89     46.14 o
  13   4  18      381.19      410.98     40.38 o
  14   4  18      107.31       76.11     28.17 o
  15   4  18      336.15      377.64     39.99 o
  16   4  18      763.56      776.10     52.15 o
  17   4  18       98.28       95.62     31.56 o
  18   4  18       11.71       10.17     27.20 o
  19   4  18      469.91      600.40     54.77 o
  20   4  18      302.13      208.72     67.62 o
   0   5  18      911.85     1067.43     74.59 o
   1   5  18      271.57      198.91     29.38 o
   2   5  18      103.92       94.36     27.04 o
   3   5  18      392.91      467.76     40.45 o
   4   5  18      677.32      625.32     41.92 o
   5   5  18        2.43        0.02     17.88 o
   6   5  18      711.35      764.39     41.53 o
   7   5  18        4.95        0.00     19.37 o
   8   5  18     1308.78     1301.10     53.34 o
   9   5  18        1.10       13.92     21.82 o
  10   5  18     2269.90     2356.58     68.98 o
  11   5  18      150.17      183.42     29.76 o
  12   5  18      535.16      684.49     48.26 o
  13   5  18      243.70      262.29     36.87 o
  14   5  18      116.98      120.69     32.13 o
  15   5  18        8.64        0.00     25.92 o
  16   5  18      317.20      417.30     43.97 o
  17   5  18      241.40      242.12     54.11 o
  18   5  18       62.61       78.25     45.46 o
   0   6  18     1583.67     1475.06     88.09 o
   1   6  18      229.84      244.14     36.17 o
   2   6  18     1455.24     1539.74     88.61 o
   3   6  18      973.29     1054.40     54.72 o
   4   6  18      222.04      234.63     44.38 o
   5   6  18      772.17      866.62     49.16 o
   6   6  18     1020.35     1137.20     52.47 o
   7   6  18     1052.74     1138.62     49.92 o
   8   6  18        3.72        0.00     20.84 o
   9   6  18      183.82      241.04     32.64 o
  10   6  18      480.49      495.07     39.97 o
  11   6  18      109.39       81.78     27.54 o
  12   6  18        8.81       17.89     23.85 o
  13   6  18      231.03      316.10     43.36 o
  14   6  18      553.61      547.57     54.62 o
   0   7  18       10.94       45.62     38.63 o
   1   7  18      276.11      222.22     34.03 o
   2   7  18      173.04      149.16     34.84 o
   3   7  18      194.92      103.26     45.90 o
   4   7  18      838.48      855.64     56.60 o
   5   7  18      230.68      225.07     35.01 o
   6   7  18      668.12      785.47     54.46 o
   7   7  18      109.77       96.11     29.49 o
   8   7  18      417.39      478.17     45.77 o
   9   7  18      120.68       75.56     30.43 o
   1   1  19     1751.21     1883.64     55.73 o
   2   1  19       90.48       81.20     19.71 o
   3   1  19       44.14       79.18     19.43 o
   4   1  19        2.84        0.00     17.44 o
   5   1  19     1207.66     1167.13     48.77 o
   6   1  19       69.88       31.21     19.40 o
   7   1  19     2645.21     2661.30     68.98 o
   8   1  19     1478.60     1349.51     53.78 o
   9   1  19     1040.33     1169.96     57.44 o
  10   1  19      870.50      898.67     46.62 o
  11   1  19      937.40     1011.96     71.32 o
  12   1  19       10.02       24.92     22.18 o
  13   1  19     2445.91     2447.19     72.15 o
  14   1  19      106.01      132.29     26.73 o
  15   1  19      170.99      217.20     30.86 o
  16   1  19       39.51       69.42     26.60 o
  17   1  19        3.30       15.98     24.74 o
  18   1  19       96.35      103.32     28.13 o
  19   1  19      155.23      117.07     29.96 o
  20   1  19        9.58       16.73     26.75 o
  21   1  19       25.50       53.81     34.46 o
  22   1  19        3.66        0.00     35.85 o
   1   2  19      324.58      300.72     27.78 o
   2   2  19      446.78      448.64     34.21 o
   3   2  19       71.78       25.75     20.07 o
   4   2  19      155.88      123.55     22.31 o
   5   2  19       52.03      111.11     22.00 o
   6   2  19       73.52       54.98     21.39 o
   7   2  19      433.74      421.72     34.38 o
   8   2  19     1072.15     1094.71     54.03 o
   9   2  19       41.52       36.94     21.88 o
  10   2  19      176.84      191.51     28.50 o
  11   2  19      181.47      143.63     30.27 o
  12   2  19       16.69       26.16     22.63 o
  13   2  19      255.06      302.35     33.59 o
  14   2  19        0.04        0.00     21.73 o
  15   2  19        1.06        8.72     23.04 o
  16   2  19      121.40      148.91     27.71 o
  17   2  19       67.65       39.57     26.43 o
  18   2  19       50.13       25.55     31.81 o
  19   2  19        9.99        0.00     24.53 o
  20   2  19        4.49        0.00     27.64 o
  21   2  19        1.97       34.10     35.24 o
   1   3  19      461.94      543.79     40.74 o
   2   3  19      729.63      805.47     41.77 o
   3   3  19       70.97       86.47     24.14 o
   4   3  19      334.28      381.56     31.09 o
   5   3  19      716.12      867.77     43.55 o
   6   3  19      950.38      845.73     43.34 o
   7   3  19      633.48      693.45     51.52 o
   8   3  19       13.70       33.15     22.25 o
   9   3  19      402.38      471.86     39.30 o
  10   3  19       26.00        5.17     22.84 o
  11   3  19     1915.79     1858.84     70.19 o
  12   3  19       58.12       16.48     23.97 o
  13   3  19     1129.17     1125.35     58.82 o
  14   3  19       12.28        6.24     23.39 o
  15   3  19      524.68      532.88     42.06 o
  16   3  19       75.81       65.76     28.90 o
  17   3  19      233.92      195.39     32.99 o
  18   3  19       35.34       34.46     27.06 o
  19   3  19       93.37      101.09     40.21 o
  20   3  19       26.33       17.45     45.31 o
   1   4  19        3.18        0.00     21.28 o
   2   4  19       86.61       85.90     25.81 o
   3   4  19       57.67       64.68     24.75 o
   4   4  19        1.21        0.00     20.15 o
   5   4  19      106.05      124.79     24.59 o
   6   4  19      178.60      168.91     27.48 o
   7   4  19        0.15       42.62     22.92 o
   8   4  19      343.78      279.01     41.24 o
   9   4  19       41.29       85.55     23.35 o
  10   4  19       36.59       31.32     23.68 o
  11   4  19       49.80       31.59     25.38 o
  12   4  19      169.04      118.11     30.95 o
  13   4  19      320.45      339.80     38.53 o
  14   4  19      242.65      219.53     34.69 o
  15   4  19       30.47       27.44     30.27 o
  16   4  19      164.99      187.32     35.95 o
  17   4  19       10.71        6.65     37.46 o
  18   4  19       44.68       45.82     43.99 o
   1   5  19     1076.43     1093.98     54.34 o
   2   5  19      274.89      298.86     35.91 o
   3   5  19     1073.89     1212.69     59.26 o
   4   5  19        0.50        0.00     24.37 o
   5   5  19      561.29      689.44     45.60 o
   6   5  19       20.17        8.02     21.72 o
   7   5  19      187.38      154.21     28.01 o
   8   5  19        0.08        0.00     22.05 o
   9   5  19      342.08      287.99     31.68 o
  10   5  19        5.10       11.55     23.00 o
  11   5  19       79.03      102.29     28.31 o
  12   5  19      459.62      359.15     43.24 o
  13   5  19      243.81      212.25     37.78 o
  14   5  19        0.34       30.51     33.19 o
  15   5  19      186.31      268.07     60.57 o
   1   6  19       38.36        5.18     27.36 o
   2   6  19      188.97      162.65     32.50 o
   3   6  19      126.42      128.04     30.08 o
   4   6  19      306.84      308.54     36.74 o
   5   6  19       13.08       46.01     27.20 o
   6   6  19        9.03       12.28     27.08 o
   7   6  19       95.84       78.63     29.57 o
   8   6  19       74.12       24.17     25.57 o
   9   6  19       33.51       18.88     30.10 o
  10   6  19        3.71        0.00     27.82 o
  11   6  19        1.22        0.00     28.80 o
   1   7  19       89.78      167.03     46.41 o
   2   7  19      281.33      330.17     49.86 o
   3   7  19     1005.29     1276.67     99.26 o
   0   0  20     3308.80     3232.93    140.87 o
   1   0  20     4621.28     4600.88    112.42 o
   2   0  20      168.51       99.36     32.93 o
   3   0  20      714.88      682.99     54.93 o
   4   0  20     6428.04     6265.81    139.30 o
   5   0  20      135.96      156.67     35.34 o
   6   0  20      679.19      839.81     91.73 o
   7   0  20      735.24      793.36     75.87 o
   8   0  20     3556.72     3621.12    118.95 o
   9   0  20        1.69       57.57     34.09 o
  10   0  20     2114.44     1848.52     94.61 o
  11   0  20     2072.79     1879.62     96.26 o
  12   0  20      769.78      849.80     71.47 o
  13   0  20        2.07       28.58     46.97 o
  14   0  20     1227.91     1487.89    103.37 o
  15   0  20       27.21       73.30     37.01 o
  16   0  20     1866.89     1780.66     99.33 o
  17   0  20      240.53      186.33     46.38 o
  18   0  20        7.44       59.35     38.65 o
  19   0  20       78.89       54.55     48.07 o
  20   0  20      543.25      682.85     91.32 o
   0   1  20     2299.84     2398.49    124.67 o
   1   1  20     1414.90     1442.16     55.22 o
   2   1  20      210.73      144.29     25.89 o
   3   1  20     1885.06     1958.63     60.42 o
   4   1  20      732.21      846.32     44.73 o
   5   1  20      322.31      325.88     31.42 o
   6   1  20     1245.58     1262.82     52.80 o
   7   1  20     1049.94     1172.00     66.65 o
   8   1  20      659.04      636.17     41.75 o
   9   1  20      900.39     1033.89     76.97 o
  10   1  20        5.53        5.16     22.17 o
  11   1  20     1952.39     2034.78     86.80 o
  12   1  20      388.96      387.98     42.99 o
  13   1  20      193.19      242.12     31.95 o
  14   1  20     1073.71     1060.46     53.60 o
  15   1  20       46.97       73.32     26.80 o
  16   1  20        2.28       32.62     27.58 o
  17   1  20      656.31      717.18     49.54 o
  18   1  20      148.69      159.78     32.17 o
  19   1  20      173.02      203.16     43.60 o
  20   1  20       19.43       45.58     38.14 o
   0   2  20     1666.93     1769.59    109.54 o
   1   2  20      196.03      186.96     31.60 o
   2   2  20     2374.54     2631.18     74.16 o
   3   2  20      492.20      484.01     39.60 o
   4   2  20       27.06       13.51     19.34 o
   5   2  20     1230.01     1184.52     51.82 o
   6   2  20     1395.17     1429.57     59.78 o
   7   2  20      193.60      179.50     29.98 o
   8   2  20      391.38      402.98     38.20 o
   9   2  20      254.18      302.97     32.68 o
  10   2  20     5596.59     5669.22    104.03 o
  11   2  20      681.42      723.02     45.05 o
  12   2  20       71.31       38.12     24.18 o
  13   2  20       81.67       62.80     25.55 o
  14   2  20     2572.92     2675.65     78.45 o
  15   2  20      653.06      726.83     47.15 o
  16   2  20        1.92        0.00     23.66 o
  17   2  20      432.64      387.47     41.53 o
  18   2  20      989.90     1137.74     68.81 o
  19   2  20      160.72      207.43     45.56 o
   0   3  20     2098.21     2128.11    102.46 o
   1   3  20      661.93      602.44     55.94 o
   2   3  20      911.29     1038.46     72.32 o
   3   3  20      259.18      285.06     37.26 o
   4   3  20      500.44      472.01     38.09 o
   5   3  20     2444.77     2544.68     67.53 o
   6   3  20      486.78      576.88     46.92 o
   7   3  20      571.44      601.43     41.37 o
   8   3  20      106.17      168.18     30.59 o
   9   3  20      650.74      656.15     47.11 o
  10   3  20      196.62      148.39     31.71 o
  11   3  20      824.07      956.08     55.00 o
  12   3  20       94.51      118.29     29.38 o
  13   3  20       40.51       10.44     26.49 o
  14   3  20       27.76       69.22     29.99 o
  15   3  20      793.68      765.77     52.76 o
  16   3  20       50.01       19.00     31.69 o
  17   3  20      263.54      295.83     53.35 o
  18   3  20      244.68      272.41     50.94 o
   0   4  20     2335.95     2238.23    102.65 o
   1   4  20      818.18      829.67     55.46 o
   2   4  20        1.77        6.94     22.82 o
   3   4  20     1081.54     1102.27     75.62 o
   4   4  20     2716.84     2858.36     87.97 o
   5   4  20      298.58      266.10     37.27 o
   6   4  20       50.46       76.17     25.51 o
   7   4  20      200.51      173.50     30.25 o
   8   4  20     2782.89     3148.26     77.40 o
   9   4  20      334.70      342.16     35.66 o
  10   4  20        0.11       19.81     27.01 o
  11   4  20      228.90      254.18     37.39 o
  12   4  20      929.66     1030.26     58.99 o
  13   4  20        3.05        7.00     27.08 o
  14   4  20       65.20       69.91     31.25 o
  15   4  20       60.45        2.14     33.46 o
  16   4  20      582.46      542.94     99.96 o
   0   5  20       98.76      102.84     39.86 o
   1   5  20      393.34      428.76     39.17 o
   2   5  20       96.68       70.65     29.39 o
   3   5  20      312.30      367.85     39.31 o
   4   5  20      456.49      481.66     48.76 o
   5   5  20      260.41      270.46     43.60 o
   6   5  20      722.34      850.27     54.58 o
   7   5  20     2037.80     2112.72     69.88 o
   8   5  20      583.50      566.43     41.90 o
   9   5  20      348.36      462.31     39.15 o
  10   5  20       42.25       34.37     25.92 o
  11   5  20      312.24      285.77     42.67 o
  12   5  20      351.54      355.15     53.52 o
   0   6  20      170.18      157.49     51.98 o
   1   6  20      227.04      285.01     44.13 o
   2   6  20     1779.95     1933.13     78.42 o
   3   6  20       61.93       67.33     32.63 o
   4   6  20        0.13        0.00     28.86 o
   5   6  20      566.53      625.47     65.20 o
   6   6  20     1360.92     1432.23     90.74 o
   7   6  20      153.11      212.11     50.59 o
   1   1  21       60.07       88.02     29.31 o
   2   1  21       21.83       16.06     26.93 o
   3   1  21      217.11      199.57     31.65 o
   4   1  21       48.90       89.21     27.04 o
   5   1  21     1232.51     1350.20     69.38 o
   6   1  21       65.86       81.25     24.96 o
   7   1  21      782.12      805.58     46.24 o
   8   1  21      154.91      109.92     26.67 o
   9   1  21      290.90      332.59     34.29 o
  10   1  21       47.22       58.54     25.22 o
  11   1  21      253.43      222.41     32.82 o
  12   1  21       10.43       37.60     26.05 o
  13   1  21     1578.10     1502.18     65.87 o
  14   1  21       28.69       15.15     25.83 o
  15   1  21      320.89      257.71     36.98 o
  16   1  21        8.80        0.00     26.45 o
  17   1  21      204.47      224.17     42.83 o
   1   2  21      112.02       93.50     31.77 o
   2   2  21       10.22        2.29     27.68 o
   3   2  21      111.52      110.20     40.77 o
   4   2  21       82.81      107.91     27.69 o
   5   2  21      137.84      120.94     29.68 o
   6   2  21      343.59      369.03     46.03 o
   7   2  21       27.46        0.00     22.36 o
   8   2  21       49.83       16.59     24.96 o
   9   2  21       76.83      131.65     29.38 o
  10   2  21      252.99      208.62     30.96 o
  11   2  21        8.76       11.05     23.89 o
  12   2  21       13.61        0.00     28.62 o
  13   2  21        1.37        0.00     23.02 o
  14   2  21       90.70       66.70     26.92 o
  15   2  21        6.14        0.00     22.71 o
  16   2  21        6.34        8.30     33.76 o
  17   2  21        8.36       10.01     35.46 o
   1   3  21     1285.00     1289.94     68.97 o
   2   3  21      343.25      263.98     42.52 o
   3   3  21        5.58        0.00     25.03 o
   4   3  21      221.45      177.25     30.64 o
   5   3  21     1002.89     1083.75     57.80 o
   6   3  21        0.24       46.90     27.14 o
   7   3  21      542.93      517.32     44.19 o
   8   3  21       88.94      131.34     29.87 o
   9   3  21      541.65      543.11     51.52 o
  10   3  21        4.05        0.00     25.33 o
  11   3  21      618.44      635.13     48.56 o
  12   3  21      102.25       98.34     30.91 o
  13   3  21      400.94      284.40     48.05 o
  14   3  21       43.09        0.00     29.79 o
  15   3  21      259.91      313.35     51.98 o
   1   4  21       16.15       27.88     26.26 o
   2   4  21       58.96       54.96     28.23 o
   3   4  21       18.90       62.38     29.44 o
   4   4  21      542.54      511.96     58.74 o
   5   4  21        4.27       49.62     27.37 o
   6   4  21       54.29       45.65     28.59 o
   7   4  21       52.15       89.09     31.09 o
   8   4  21       99.25      115.57     29.21 o
   9   4  21        0.01       18.27     25.91 o
  10   4  21       31.65       88.97     31.11 o
  11   4  21        2.82       32.80     30.06 o
  12   4  21       36.30       38.30     34.06 o
  13   4  21        5.72        0.00     35.57 o
   1   5  21     1402.09     1676.35     67.28 o
   2   5  21        3.10       16.26     27.73 o
   3   5  21      392.79      384.12     51.75 o
   4   5  21       16.84        0.00     31.22 o
   5   5  21      343.55      274.58     46.77 o
   6   5  21       22.13       41.72     34.07 o
   7   5  21       64.87       85.36     36.70 o
   8   5  21       52.56       25.61     38.13 o
   9   5  21       35.59       12.59     31.82 o
   0   0  22     4956.79     5451.32    342.47 o
   1   0  22       39.77       46.25     77.20 o
   2   0  22      102.38      125.14     58.26 o
   3   0  22      395.10      438.33     66.63 o
   4   0  22     3402.09     3283.55    127.94 o
   5   0  22       10.63       16.37     33.51 o
   6   0  22      480.50      433.19     55.74 o
   7   0  22       81.91      111.09     52.65 o
   8   0  22     1413.37     1396.84    108.03 o
   9   0  22       45.71       56.63     36.91 o
  10   0  22      120.98      130.34     42.42 o
  11   0  22      462.56      413.24     59.12 o
  12   0  22      732.56      675.63     69.61 o
  13   0  22      101.19       94.97     47.73 o
  14   0  22      101.20      109.31     48.26 o
  15   0  22       62.20      135.84     54.29 o
   0   1  22        3.65       91.79     47.16 o
   1   1  22      884.52      989.04     84.40 o
   2   1  22       26.63        0.00     30.30 o
   3   1  22     1055.71     1120.12     64.91 o
   4   1  22      146.34       98.31     30.61 o
   5   1  22      653.22      645.41     47.76 o
   6   1  22      137.06      111.06     35.81 o
   7   1  22      301.62      223.37     35.84 o
   8   1  22      190.85      129.67     29.91 o
   9   1  22      128.33      131.89     29.27 o
  10   1  22      317.30      330.81     37.54 o
  11   1  22      307.39      251.00     36.02 o
  12   1  22       13.74        0.00     24.84 o
  13   1  22      307.00      302.50     37.39 o
  14   1  22        2.92       45.10     31.90 o
  15   1  22     1232.51     1058.38     99.15 o
   0   2  22       40.34        0.00     62.39 o
   1   2  22       24.94       29.47     31.60 o
   2   2  22      828.91      780.88     62.69 o
   3   2  22       47.53       92.69     32.62 o
   4   2  22       44.06       66.82     36.64 o
   5   2  22      213.95      266.45     47.00 o
   6   2  22     1708.28     1945.15     74.56 o
   7   2  22      334.18      334.14     36.54 o
   8   2  22       48.76       50.90     26.82 o
   9   2  22       38.68       43.79     27.35 o
  10   2  22     1735.00     1647.85     69.89 o
  11   2  22       30.64       29.33     26.93 o
  12   2  22       32.85       93.39     30.33 o
  13   2  22      582.57      594.68     59.36 o
  14   2  22     1279.58     1173.46     83.56 o
   0   3  22      258.56      190.56     58.58 o
   1   3  22     1519.26     1455.07     73.08 o
   2   3  22       39.42       81.45     31.77 o
   3   3  22        3.88       40.91     28.41 o
   4   3  22       10.73       58.47     32.72 o
   5   3  22      344.23      335.60     45.70 o
   6   3  22       20.21       26.17     31.01 o
   7   3  22      361.09      397.09     47.24 o
   8   3  22        0.36       24.96     28.22 o
   9   3  22      236.53      288.25     39.26 o
  10   3  22       88.37       75.97     30.67 o
  11   3  22      894.26      812.86     76.54 o
  12   3  22        2.48        0.00     32.67 o
   0   4  22      909.57     1146.48    164.07 o
   1   4  22      165.30      186.74     37.87 o
   2   4  22       31.61       52.65     30.40 o
   3   4  22      271.21      263.16     39.29 o
   4   4  22     2299.75     2507.28     89.66 o
   5   4  22        8.33       30.56     29.15 o
   6   4  22      225.18      181.89     79.92 o
   7   4  22      138.76       79.28     43.93 o
   8   4  22     1599.72     1957.89     96.50 o
   9   4  22       72.05       34.28     39.39 o
   1   1  23      409.10      559.88     98.33 o
   2   1  23        4.47        5.66     40.50 o
   3   1  23      659.09      737.55     69.77 o
   4   1  23       98.84       94.98     36.07 o
   5   1  23      225.85      258.44     41.17 o
   6   1  23        3.25        0.00     26.74 o
   7   1  23      293.38      347.89     41.87 o
   8   1  23      177.62       98.26     32.87 o
   9   1  23     1490.28     1509.45     79.20 o
  10   1  23        2.18        7.50     27.95 o
  11   1  23       16.25       13.24     29.43 o
   1   2  23       42.67       41.52     37.27 o
   2   2  23       11.94       61.64     44.14 o
   3   2  23      262.98      167.21     47.53 o
   4   2  23        3.07        0.00     37.90 o
   5   2  23       17.24       45.02     31.69 o
   6   2  23        6.70       39.35     30.70 o
   7   2  23       25.59        0.00     26.45 o
   8   2  23       23.78        0.00     28.06 o
   9   2  23       13.94        0.00     27.10 o
  10   2  23       33.89       64.64     33.76 o
   1   3  23      286.50      235.75     44.95 o
   2   3  23      132.12       80.46     36.45 o
   3   3  23       62.69       92.63     57.37 o
   4   3  23        4.64       52.47     39.16 o
   5   3  23      641.47      618.54     64.75 o
   6   3  23       63.35      113.51     40.74 o
   7   3  23      213.90      234.29     47.33 o
   3   0  24       25.01        0.00     70.41 o
   4   0  24     1447.50     1457.66    135.79 o
   5   0  24        4.64       21.67     54.49 o
   6   0  24       15.07       21.86     53.85 o
   7   0  24       81.41       48.79     43.21 o
   0   1  24       11.86       97.83    100.76 o
   1   1  24      240.24      316.45     70.15 o
   2   1  24       43.89       84.77     76.23 o
   3   1  24      182.95      202.85     91.32 o
   4   1  24       18.24       15.75     36.21 o
   5   1  24       36.56       66.28     43.33 o
   6   1  24       41.11       28.78     35.47 o
   0   2  24      105.68      134.26     68.12 o
   1   2  24       66.80      126.72     65.32 o
   2   2  24      867.00      951.59     91.94 o
   3   2  24      165.97      141.89     53.59 o
 
